# Supplementary material for: Liquid Metal Nanotransformers for Drug‐Resistant Pan‐Cancer Therapy in Patient‐Derived Organoids
Source: Adv Sci (Weinh). 2026 Apr 13;13(36):e21041. doi: 10.1002/advs.202521041 (PMC13317767; doi:10.1002/advs.202521041)
Supplement: Supplementary file 2 — Supporting File 2: advs75172‐sup‐0002‐TableS1–S10.xlsx. [file ADVS-13-e21041-s004.xlsx]

## Sheet: Table S1
Table S1. Pathological information of all the tumor samples
Sample ID	Gender	Age	Race	Ethnicity	Ancestry	Pathology	Stage	TNM Stage	Metastasis location	Sample site	Treatment before sampling	Sample type	Mutational Site	PDL-1	Treatment in clinic	RECIST evaluation
LC1	M	63	Asian	Not Hispanic or Latino	Chinese	Invasive Adenocarcinoma of the Lung (IAL)	IA2	T1bN0M0	no metastasis	primary lung tumor	No	surgery	BRAF Exon15(+)	TPS:10%	No special treatment, no recurrence currently	CR
LC2	M	68	Asian	Not Hispanic or Latino	Chinese	Poorly-Moderately Differentiated Squamous Cell Carcinoma of the Lung (SCC)	IIA	T2bN0M0	no metastasis	primary lung tumor	No	surgery	KRAS G12A/V/R/C G13C(+)	TPS：约25%	No further visits to our hospital	CR
LC3	M	84	Asian	Not Hispanic or Latino	Chinese	Invasive Adenocarcinoma of the Lung (IAL)	IA2	T1bN0M0	no metastasis	primary lung tumor	No	surgery	BRAF(+), MET(+); EGFR(+),TP53(+)	TPS＜60%	No special treatment, no recurrence currently	CR
LC4	F	66	Asian	Not Hispanic or Latino	Chinese	Invasive Adenocarcinoma of the Lung (IAL)	IA3	T1cN0M0	no metastasis	primary lung tumor	No	surgery	EGFR Exon19 p.E 746-A750del（22.8%）	TPS＜1%	No special treatment, no recurrence currently	CR
LC5	M	64	Asian	Not Hispanic or Latino	Chinese	Poorly-Moderately Differentiated Invasive non mucinous adenocarcinoma of the Lung (INMA)	\	T2aN0MX	no metastasis	primary lung tumor	No	surgery	TP53 p.1162N(+), CCND1 amplification, KRAS amplification	TPS＜1%	Chemotherapy with pemetrexed and carboplatin, no apparent recurrence currently	CR
LC6	F	56	Asian	Not Hispanic or Latino	Chinese	Invasive Adenocarcinoma of the Lung (IAL)	IA2	T1bN0M0	no metastasis	primary lung tumor	No	surgery	TP53 p.C135W(+), EGFR p.P772-H773dup(+), PIK3CAp.G106R(+)	TPS 1%	No special treatment, no recurrence currently	CR
LC7	M	58	Asian	Not Hispanic or Latino	Chinese	Invasive Adenocarcinoma of the Lung (IAL)	IIIA	T2N2M0	no metastasis	primary lung tumor	No	surgery	EGFR Exon19 p.E 746-A750del（15.37%）	TPS 1%	Icotinib Hydrochloride Tablets treatment orally, currently in stable condition	CR
LC8	F	66	Asian	Not Hispanic or Latino	Chinese	Invasive Adenocarcinoma of the Lung (IAL)	IB	T2aN0M0	no metastasis	primary lung tumor	No	surgery	EGFR p.L858R(+)	TPS＜1%	Icotinib Hydrochloride Tablets treatment orally, currently in stable condition	CR
LC9	F	53	Asian	Not Hispanic or Latino	Chinese	Invasive Adenocarcinoma of the Lung (IAL)	IIIc	T3N3M0	lymph node	primary lung tumor	yes	surgery	EGFR		‌Osimertinib‌ Tablets treatment orally, currently in stable condition	PR
LC10	F	44	Asian	Not Hispanic or Latino	Chinese	Invasive Adenocarcinoma of the Lung (IAL)	IV	T2NxM1	‌pleural metastasis	primary lung tumor	no	surgery				SD
OC1	F	64	Asian	Not Hispanic or Latino	Chinese	High-Grade Serous Ovarian Carcinoma (HGSC)			metastasis greater omentum	greater omental tumor and left adnexa tumor	Chemotherapy with Paclitaxel and Carboplatin (TC)	surgery	TP53(+), CDK21(-), EMSY(-), MYC(-), HRD/BRCA(-); TMB:2.99, MSS		Chemotherapy with TC and Gemcitabine, followed by Bevacizumab maintenance therapy
OC2	F	56	Asian	Not Hispanic or Latino	Chinese	High-Grade Serous Ovarian Carcinoma (HGSC)			metastasis mesentery	adnexa uteri tumor	No	surgery	HRD(+), BRCA(-); TMB:3.99, MSS		Chemotherapy with TC, Bevacizumab therapy, Niraparib maintenance therapy orally, no recurrence currently
OC3	F	44	Asian	Not Hispanic or Latino	Chinese	High-Grade Serous Ovarian Carcinoma (HGSC)			metastasis greater omentum	left ovarian surface tumor and greater omental tumor	No	surgery	BRCA1(+)		Chemotherapy with TC
OC4	F	57	Asian	Not Hispanic or Latino	Chinese	Moderately Differentiated Endometrioid Carcinoma (EEC)	IA	T1aN0M0	no metastasis	primary endometrium tumor	No	surgery	NT	NT	No special treatment	CR
OC5	F	73	Asian	Not Hispanic or Latino	Chinese	High-Grade Serous Ovarian Carcinoma (HGSC)	IVB	T3N1M1	metastasis lymph nodes, pelvic peritoneum, uterus, fallopian tube, greater omentum	peritoneal tumor	Chemotherapy with TC	surgery	HER-2(+)	TPS<1%；CPS<1	Chemotherapy with TC	PR

## Sheet: Table S2
Table S2. Pathological classification of organoid lines
Sample ID	Pathological classification
LC96	Invasive Adenocarcinoma of the Lung (IAL)
LC97	Squamous Cell Carcinoma of the Lung (SCCL)
CRC1	Colorectal Cancer (CRC)
CRC2	Colorectal Cancer (CRC)

## Sheet: Table S3
Table S3. Recipe of LC, OC, CRC organoid culture media
Reagents	Source	Catalog No.	Final concentration	LC	OC	CRC
DMEM/F12	Thermo Fisher Scientific	11320-033	\	+	+	+
GlutaMAX	Gibco	35050-061	1%(v/v)	+	+	+
HEPES	Gibco	15630-080	10 mM	+	+	+
Penicillin/Streptomycin	Invitrogen	15140122	2%(v/v)	+	+	+
B-27 Supplement	Invitrogen	17504044	1%(v/v)	+	+	+
N2 Supplement	Invitrogen	17502048	1%(v/v)	+	+	+
Nicotinamide	Selleckchem,Houston,TX, USA	S1899	5 mM	+	+	+
N-Acetyl-L-cysteine	Selleckchem,Houston,TX, USA	S1632	1 mM	+	+	+
Y-27632	Selleckchem,Houston,TX, USA	S1049	10 μM	+	+	+
EGF	PeproTech Inc.	HZ-1326	50 ng/mL	+	+	+
SB202190	Selleckchem,Houston,TX, USA	S1077	3 μM	+	+	+
A83-01	Selleckchem,Houston,TX, USA	S7692	5 μM	+	+	+
Forskolin	Selleckchem,Houston,TX, USA	S2449	10 μM	+	+	+
Dexamethasone	Selleckchem,Houston,TX, USA	S1322	3 nM	+	+	+
Heregulin-β-1	PeproTech Inc.	100-03	37.5 ng/mL	-	+	-
Hydrocortisone	APExBIO Technology LLC	B1951	0.5 ng/mL	-	+	-
Noggin	PeproTech Inc.	120-10C	100 ng/mL	-	-	+
Gastrin I human	Sigma-Aldrich	G9145	10 nM	-	-	+
Primocin	InvivoGen	ant-pm-1	100 ng/mL	-	-	+

## Sheet: Table S4
Table S4. Chemotherapy drugs, related to figure 4
Chemicals	Source	Catalog No.
Paclitaxel	Selleckchem,Houston,TX, USA	S1150
Carboplatin	Selleckchem,Houston,TX, USA	S1215
Pemetrexed disodium	Selleckchem,Houston,TX, USA	S1135
Cisplatin	Selleckchem,Houston,TX, USA	S1166
Gemcitabine	Selleckchem,Houston,TX, USA	S1714
Irinotecan	TargetMol	877399-52-5

## Sheet: Table S5
Table S5. The primers and P2 sequences of Grouped-seq
Primer name	Primer sequence	Length	Modification
Linker	GAAGAGCACACGTCTGAAC	19	N/A
TSO	AAGCAGTGGTATCAACGCAGAGTGAAT/rG/rG//iXNA G/	30	N/A
TSO primer	AAGCAGTGGTATCAACGCAGAGT	23	N/A
Read1-P5 primer	AATGATACGGCGACCACCGAGATCTACAC TCTTTCCCTACACGACGCTCTTCCGATCT	58	N/A
P7 primer	CAAGCAGAAGACGGCATACGA*G	22	N/A
Biotin-modified P7 primer	CAAGCAGAAGACGGCATACGA*G	22	5`Biotin
Adaptor	GATCGGAAGAGCACACGTCTGAACTCCAGTC/ideoxyU/ACCTCTTTCCCTACACGACGCTCTTCCGATCT	64	N/A
DKK1 forward	CCTTGAACTCGGTTCTCAATTCC	23	N/A
DKK1 reverse	CAATGGTCTGGTACTTATTCCCG	23	N/A
SLC7A11 forward	TCTCCAAAGGAGGTTACCTGC	21	N/A
SLC7A11 reverse	AGACTCCCCTCAGTAAAGTGAC	22	N/A
HMOX1 forward	AAGACTGCGTTCCTGCTCAAC	21	N/A
HMOX1 reverse	AAAGCCCTACAGCAACTGTCG	21	N/A
FTH1 forward	TCCTACGTTTACCTGTCCATGT	21	N/A
FTH1 reverse	GTTTGTGCAGTTCCAGTAGTGA	21	N/A
HSP90AA1 forward	AGGAGGTTGAGACGTTCGC	19	N/A
HSP90AA1 reverse	AGAGTTCGATCTTGTTTGTTCGG	23	N/A
SFN forward	TGACGACAAGAAGCGCATCAT	22	N/A
SFN reverse	GTAGTGGAAGACGGAAAAGTTCA	23	N/A
STAT1 forward	CGGCTGAATTTCGGCACCT	19	N/A
STAT1 reverse	CAGTAACGATGAGAGGACCCT	21	N/A
HMGB1 forward	TATGGCAAAAGCGGACAAGG	20	N/A
HMGB1 reverse	CTTCGCAACATCACCAATGGA	21	N/A
KRT19 forward	AACGGCGAGCTAGAGGTGA	19	N/A
KRT19 reverse	GGATGGTCGTGTAGTAGTGGC	21	N/A
S100A6 forward	GGGAGGGTGACAAGCACAC	19	N/A
S100A6 reverse	AGCTTCGAGCCAATGGTGAG	20	N/A
CAST forward	TACAGGAAGTAACGATGCTCACA	23	N/A
CAST reverse	CACCCGGCTTGCCAGATATT	20	N/A
GAPDH forward	CATCACTGCCACCCAGAAGACTG	23	N/A
GAPDH reverse	ATGCCAGTGAGCTTCCCGTTCAG	23	N/A
β-actin forward	TGGAATCCTGTGGCATCCATGAAAC	25	N/A
β-actin reverse	TAAAACGCAGCTCAGTAACAGTCCG	25	N/A
P2-1	TGTGCTCTTCCGATCTCGACACGGTTTGGGCCNNNNNNNNNNTTTTTTTTTTTTTTTTVN	59	5`P
P2-2	TGTGCTCTTCCGATCTGGTTTAGGTTTGGGCCNNNNNNNNNNTTTTTTTTTTTTTTTTVN	59	5`P
P2-3	TGTGCTCTTCCGATCTATGTGACGTTTGGGCCNNNNNNNNNNTTTTTTTTTTTTTTTTVN	59	5`P
P2-4	TGTGCTCTTCCGATCTGACACTAGTTTGGGCCNNNNNNNNNNTTTTTTTTTTTTTTTTVN	59	5`P
P2-5	TGTGCTCTTCCGATCTAGAGCGAGTTTGGGCCNNNNNNNNNNTTTTTTTTTTTTTTTTVN	59	5`P
P2-6	TGTGCTCTTCCGATCTTAAGCCAGTTTGGGCCNNNNNNNNNNTTTTTTTTTTTTTTTTVN	59	5`P
P2-7	TGTGCTCTTCCGATCTACTTGCCGTTTGGGCCNNNNNNNNNNTTTTTTTTTTTTTTTTVN	59	5`P
P2-8	TGTGCTCTTCCGATCTTAGCTCCGTTTGGGCCNNNNNNNNNNTTTTTTTTTTTTTTTTVN	59	5`P
P2-9	TGTGCTCTTCCGATCTCGATCCTGTTTGGGCCNNNNNNNNNNTTTTTTTTTTTTTTTTVN	59	5`P
P2-10	TGTGCTCTTCCGATCTGGCATCGGTTTGGGCCNNNNNNNNNNTTTTTTTTTTTTTTTTVN	59	5`P
P2-11	TGTGCTCTTCCGATCTCCATTATGTTTGGGCCNNNNNNNNNNTTTTTTTTTTTTTTTTVN	59	5`P
P2-12	TGTGCTCTTCCGATCTACAGTTGGTTTGGGCCNNNNNNNNNNTTTTTTTTTTTTTTTTVN	59	5`P
P2-13	TGTGCTCTTCCGATCTCAGCACGGTTTGGGCCNNNNNNNNNNTTTTTTTTTTTTTTTTVN	59	5`P
P2-14	TGTGCTCTTCCGATCTCGACACGGTCGGATCCNNNNNNNNNNTTTTTTTTTTTTTTTTVN	59	5`P
P2-15	TGTGCTCTTCCGATCTGGTTTAGGTCGGATCCNNNNNNNNNNTTTTTTTTTTTTTTTTVN	59	5`P
P2-16	TGTGCTCTTCCGATCTATGTGACGTCGGATCCNNNNNNNNNNTTTTTTTTTTTTTTTTVN	59	5`P
P2-17	TGTGCTCTTCCGATCTGACACTAGTCGGATCCNNNNNNNNNNTTTTTTTTTTTTTTTTVN	59	5`P
P2-18	TGTGCTCTTCCGATCTAGAGCGAGTCGGATCCNNNNNNNNNNTTTTTTTTTTTTTTTTVN	59	5`P
P2-19	TGTGCTCTTCCGATCTTAAGCCAGTCGGATCCNNNNNNNNNNTTTTTTTTTTTTTTTTVN	59	5`P
P2-20	TGTGCTCTTCCGATCTACTTGCCGTCGGATCCNNNNNNNNNNTTTTTTTTTTTTTTTTVN	59	5`P
P2-21	TGTGCTCTTCCGATCTTAGCTCCGTCGGATCCNNNNNNNNNNTTTTTTTTTTTTTTTTVN	59	5`P
P2-22	TGTGCTCTTCCGATCTCGATCCTGTCGGATCCNNNNNNNNNNTTTTTTTTTTTTTTTTVN	59	5`P
P2-23	TGTGCTCTTCCGATCTGGCATCGGTCGGATCCNNNNNNNNNNTTTTTTTTTTTTTTTTVN	59	5`P
P2-24	TGTGCTCTTCCGATCTCCATTATGTCGGATCCNNNNNNNNNNTTTTTTTTTTTTTTTTVN	59	5`P
P2-25	TGTGCTCTTCCGATCTACAGTTGGTCGGATCCNNNNNNNNNNTTTTTTTTTTTTTTTTVN	59	5`P
P2-26	TGTGCTCTTCCGATCTCAGCACGGTCGGATCCNNNNNNNNNNTTTTTTTTTTTTTTTTVN	59	5`P
P2-27	TGTGCTCTTCCGATCTCGACACGGTTATCGGTNNNNNNNNNNTTTTTTTTTTTTTTTTVN	59	5`P
P2-28	TGTGCTCTTCCGATCTGGTTTAGGTTATCGGTNNNNNNNNNNTTTTTTTTTTTTTTTTVN	59	5`P
P2-29	TGTGCTCTTCCGATCTATGTGACGTTATCGGTNNNNNNNNNNTTTTTTTTTTTTTTTTVN	59	5`P
P2-30	TGTGCTCTTCCGATCTGACACTAGTTATCGGTNNNNNNNNNNTTTTTTTTTTTTTTTTVN	59	5`P
P2-31	TGTGCTCTTCCGATCTAGAGCGAGTTATCGGTNNNNNNNNNNTTTTTTTTTTTTTTTTVN	59	5`P
P2-32	TGTGCTCTTCCGATCTTAAGCCAGTTATCGGTNNNNNNNNNNTTTTTTTTTTTTTTTTVN	59	5`P
P2-33	TGTGCTCTTCCGATCTACTTGCCGTTATCGGTNNNNNNNNNNTTTTTTTTTTTTTTTTVN	59	5`P
P2-34	TGTGCTCTTCCGATCTTAGCTCCGTTATCGGTNNNNNNNNNNTTTTTTTTTTTTTTTTVN	59	5`P
P2-35	TGTGCTCTTCCGATCTCGATCCTGTTATCGGTNNNNNNNNNNTTTTTTTTTTTTTTTTVN	59	5`P
P2-36	TGTGCTCTTCCGATCTGGCATCGGTTATCGGTNNNNNNNNNNTTTTTTTTTTTTTTTTVN	59	5`P
P2-37	TGTGCTCTTCCGATCTCCATTATGTTATCGGTNNNNNNNNNNTTTTTTTTTTTTTTTTVN	59	5`P
P2-38	TGTGCTCTTCCGATCTACAGTTGGTTATCGGTNNNNNNNNNNTTTTTTTTTTTTTTTTVN	59	5`P
P2-39	TGTGCTCTTCCGATCTCAGCACGGTTATCGGTNNNNNNNNNNTTTTTTTTTTTTTTTTVN	59	5`P
P2-40	TGTGCTCTTCCGATCTCGACACGGTTTGGCGCNNNNNNNNNNTTTTTTTTTTTTTTTTVN	59	5`P
P2-41	TGTGCTCTTCCGATCTGGTTTAGGTTTGGCGCNNNNNNNNNNTTTTTTTTTTTTTTTTVN	59	5`P
P2-42	TGTGCTCTTCCGATCTATGTGACGTTTGGCGCNNNNNNNNNNTTTTTTTTTTTTTTTTVN	59	5`P
P2-43	TGTGCTCTTCCGATCTGACACTAGTTTGGCGCNNNNNNNNNNTTTTTTTTTTTTTTTTVN	59	5`P
P2-44	TGTGCTCTTCCGATCTAGAGCGAGTTTGGCGCNNNNNNNNNNTTTTTTTTTTTTTTTTVN	59	5`P
P2-45	TGTGCTCTTCCGATCTTAAGCCAGTTTGGCGCNNNNNNNNNNTTTTTTTTTTTTTTTTVN	59	5`P
P2-46	TGTGCTCTTCCGATCTACTTGCCGTTTGGCGCNNNNNNNNNNTTTTTTTTTTTTTTTTVN	59	5`P
P2-47	TGTGCTCTTCCGATCTTAGCTCCGTTTGGCGCNNNNNNNNNNTTTTTTTTTTTTTTTTVN	59	5`P
P2-48	TGTGCTCTTCCGATCTCGATCCTGTTTGGCGCNNNNNNNNNNTTTTTTTTTTTTTTTTVN	59	5`P
P2-49	TGTGCTCTTCCGATCTGGCATCGGTTTGGCGCNNNNNNNNNNTTTTTTTTTTTTTTTTVN	59	5`P
P2-50	TGTGCTCTTCCGATCTCCATTATGTTTGGCGCNNNNNNNNNNTTTTTTTTTTTTTTTTVN	59	5`P
P2-51	TGTGCTCTTCCGATCTACAGTTGGTTTGGCGCNNNNNNNNNNTTTTTTTTTTTTTTTTVN	59	5`P
P2-52	TGTGCTCTTCCGATCTCAGCACGGTTTGGCGCNNNNNNNNNNTTTTTTTTTTTTTTTTVN	59	5`P
P2-53	TGTGCTCTTCCGATCTCGACACGGTAAAGTCANNNNNNNNNNTTTTTTTTTTTTTTTTVN	59	5`P
P2-54	TGTGCTCTTCCGATCTGGTTTAGGTAAAGTCANNNNNNNNNNTTTTTTTTTTTTTTTTVN	59	5`P
P2-55	TGTGCTCTTCCGATCTATGTGACGTAAAGTCANNNNNNNNNNTTTTTTTTTTTTTTTTVN	59	5`P
P2-56	TGTGCTCTTCCGATCTGACACTAGTAAAGTCANNNNNNNNNNTTTTTTTTTTTTTTTTVN	59	5`P
P2-57	TGTGCTCTTCCGATCTAGAGCGAGTAAAGTCANNNNNNNNNNTTTTTTTTTTTTTTTTVN	59	5`P
P2-58	TGTGCTCTTCCGATCTTAAGCCAGTAAAGTCANNNNNNNNNNTTTTTTTTTTTTTTTTVN	59	5`P
P2-59	TGTGCTCTTCCGATCTACTTGCCGTAAAGTCANNNNNNNNNNTTTTTTTTTTTTTTTTVN	59	5`P
P2-60	TGTGCTCTTCCGATCTTAGCTCCGTAAAGTCANNNNNNNNNNTTTTTTTTTTTTTTTTVN	59	5`P
P2-61	TGTGCTCTTCCGATCTCGATCCTGTAAAGTCANNNNNNNNNNTTTTTTTTTTTTTTTTVN	59	5`P
P2-62	TGTGCTCTTCCGATCTGGCATCGGTAAAGTCANNNNNNNNNNTTTTTTTTTTTTTTTTVN	59	5`P
P2-63	TGTGCTCTTCCGATCTCCATTATGTAAAGTCANNNNNNNNNNTTTTTTTTTTTTTTTTVN	59	5`P
P2-64	TGTGCTCTTCCGATCTACAGTTGGTAAAGTCANNNNNNNNNNTTTTTTTTTTTTTTTTVN	59	5`P
P2-65	TGTGCTCTTCCGATCTCAGCACGGTAAAGTCANNNNNNNNNNTTTTTTTTTTTTTTTTVN	59	5`P
P2-66	TGTGCTCTTCCGATCTCGACACGGTCGCGAAANNNNNNNNNNTTTTTTTTTTTTTTTTVN	59	5`P
P2-67	TGTGCTCTTCCGATCTGGTTTAGGTCGCGAAANNNNNNNNNNTTTTTTTTTTTTTTTTVN	59	5`P
P2-68	TGTGCTCTTCCGATCTATGTGACGTCGCGAAANNNNNNNNNNTTTTTTTTTTTTTTTTVN	59	5`P
P2-69	TGTGCTCTTCCGATCTGACACTAGTCGCGAAANNNNNNNNNNTTTTTTTTTTTTTTTTVN	59	5`P
P2-70	TGTGCTCTTCCGATCTAGAGCGAGTCGCGAAANNNNNNNNNNTTTTTTTTTTTTTTTTVN	59	5`P
P2-71	TGTGCTCTTCCGATCTTAAGCCAGTCGCGAAANNNNNNNNNNTTTTTTTTTTTTTTTTVN	59	5`P
P2-72	TGTGCTCTTCCGATCTACTTGCCGTCGCGAAANNNNNNNNNNTTTTTTTTTTTTTTTTVN	59	5`P
P2-73	TGTGCTCTTCCGATCTTAGCTCCGTCGCGAAANNNNNNNNNNTTTTTTTTTTTTTTTTVN	59	5`P
P2-74	TGTGCTCTTCCGATCTCGATCCTGTCGCGAAANNNNNNNNNNTTTTTTTTTTTTTTTTVN	59	5`P
P2-75	TGTGCTCTTCCGATCTGGCATCGGTCGCGAAANNNNNNNNNNTTTTTTTTTTTTTTTTVN	59	5`P
P2-76	TGTGCTCTTCCGATCTCCATTATGTCGCGAAANNNNNNNNNNTTTTTTTTTTTTTTTTVN	59	5`P
P2-77	TGTGCTCTTCCGATCTACAGTTGGTCGCGAAANNNNNNNNNNTTTTTTTTTTTTTTTTVN	59	5`P
P2-78	TGTGCTCTTCCGATCTCAGCACGGTCGCGAAANNNNNNNNNNTTTTTTTTTTTTTTTTVN	59	5`P
P2-79	TGTGCTCTTCCGATCTCGACACGGTACCAGTTNNNNNNNNNNTTTTTTTTTTTTTTTTVN	59	5`P
P2-80	TGTGCTCTTCCGATCTGGTTTAGGTACCAGTTNNNNNNNNNNTTTTTTTTTTTTTTTTVN	59	5`P
P2-81	TGTGCTCTTCCGATCTATGTGACGTACCAGTTNNNNNNNNNNTTTTTTTTTTTTTTTTVN	59	5`P
P2-82	TGTGCTCTTCCGATCTGACACTAGTACCAGTTNNNNNNNNNNTTTTTTTTTTTTTTTTVN	59	5`P
P2-83	TGTGCTCTTCCGATCTAGAGCGAGTACCAGTTNNNNNNNNNNTTTTTTTTTTTTTTTTVN	59	5`P
P2-84	TGTGCTCTTCCGATCTTAAGCCAGTACCAGTTNNNNNNNNNNTTTTTTTTTTTTTTTTVN	59	5`P
P2-85	TGTGCTCTTCCGATCTACTTGCCGTACCAGTTNNNNNNNNNNTTTTTTTTTTTTTTTTVN	59	5`P
P2-86	TGTGCTCTTCCGATCTTAGCTCCGTACCAGTTNNNNNNNNNNTTTTTTTTTTTTTTTTVN	59	5`P
P2-87	TGTGCTCTTCCGATCTCGATCCTGTACCAGTTNNNNNNNNNNTTTTTTTTTTTTTTTTVN	59	5`P
P2-88	TGTGCTCTTCCGATCTGGCATCGGTACCAGTTNNNNNNNNNNTTTTTTTTTTTTTTTTVN	59	5`P
P2-89	TGTGCTCTTCCGATCTCCATTATGTACCAGTTNNNNNNNNNNTTTTTTTTTTTTTTTTVN	59	5`P
P2-90	TGTGCTCTTCCGATCTACAGTTGGTACCAGTTNNNNNNNNNNTTTTTTTTTTTTTTTTVN	59	5`P
P2-91	TGTGCTCTTCCGATCTCAGCACGGTACCAGTTNNNNNNNNNNTTTTTTTTTTTTTTTTVN	59	5`P
P2-92	TGTGCTCTTCCGATCTCGACACGGTTGAACTCNNNNNNNNNNTTTTTTTTTTTTTTTTVN	59	5`P
P2-93	TGTGCTCTTCCGATCTGGTTTAGGTTGAACTCNNNNNNNNNNTTTTTTTTTTTTTTTTVN	59
P2-94	TGTGCTCTTCCGATCTATGTGACGTTGAACTCNNNNNNNNNNTTTTTTTTTTTTTTTTVN	59
P2-95	TGTGCTCTTCCGATCTGACACTAGTTGAACTCNNNNNNNNNNTTTTTTTTTTTTTTTTVN	59
P2-96	TGTGCTCTTCCGATCTAGAGCGAGTTGAACTCNNNNNNNNNNTTTTTTTTTTTTTTTTVN	59

## Sheet: Table S6
Table S6. Metal overlap DEGs of CRC
CRC Ga only up-DEGs	CRC Ga_Drug only up-DEGs	CRC overlapped Ga and Ga_Drug up-DEGs	CRC Ga only down-DEGs	CRC Ga_Drug only down-DEGs	CRC overlapped Ga and Ga_Drug down-DEGs
GNAS	CUTA	GCLM	OGT	MGAT5	AGRN
ANXA2	CBX4	TKT	CCNL2	CHPF	PTPRF
TXNIP	RPL30	ME1	SLCO4A1	WFS1	NUP210
PTTG1IP	UBE2A	CLU	GCN1	ENC1	FAT1
RPS20	MAB21L4	ALDH1A1	ACSL5	DHCR7	FGFR4
YWHAZ	ARMCX3	TXN	SH3D21	GLB1L2	TNC
TIMP2	TFF3	AKR1C3	ABCA7	SCAP	COL17A1
RPL15	NKD2	FTH1	TPCN1	UGGT1	LRP1
PTGES3	TMPRSS3	UPK2	MST1R	TGFBI	DUOX2
ANXA1	AKTIP	TXNRD1	TCIRG1	ITGB5	ERBB2
GSTP1	CDK2AP1	HSP90AA1	PABPC1L	CKAP4	ITGA3
PPL	UBE2D1	MT2A	GABRE	NOTCH3	CEACAM5
YBX1	LINC02967	NQO1	KAT2A	RHBDF2	PLXNB2
TAGLN2	FOXC1	FTL	ATP13A1	LARGE2	ITGB4
RPS11	CASP3	HMOX1	PAX8-AS1	B4GALNT3	HSPG2
ARF1	UTP11	H1-0	MAN1B1	NOMO2	QSOX1
NOTUM	MEA1	MT1G	TMPRSS2	LTBP1	TMEM63A
RPL7	TICAM1	PRDX5	SPPL2B	SCRIB	CEMIP
RPL12	SNHG6	TPT1	SHROOM1	ANGEL1	ABCA2
CALM2	NPY4R	ARF4	P4HTM	CENPF	FASN
RPL37A	ARID5B	RAB11A	SLC12A9	FHOD1	ANO9
ANXA3	SSBP1	CNBP	GGT7	CCNB1	PTK7
RPL32	PCTP	SFN	ATAD3B	PCSK5	CAD
ODC1	DDX24	ST13	LMF2	SLC12A8	PIGR
LCN2	BCL6	GHITM	GALNT12	PDE4B	PCSK9
IDH1	BCYRN1	HSPB1	MYRF	ITPR2	ATP1A1
EIF3H	EIF1B	S100P	RHPN1	FOXJ1	HEPH
RPL35A	GBE1	RPS13	CRIM1	HLA-F	LRP5
RPL23	NAPRT	RPL31	PHYKPL	POU2F1	LAMC2
RPS25	C2orf42	H3-3B	TONSL	PRKAR1B	PLXNB1
FOXQ1	SNX21	RPL39	MYO15B	ZNF587	F3
SRP9	H3C6	AKR1C2	EML3	GNG4	PTGFRN
BCL2L1	EIF3CL	UBE2H	HOOK2	SEMA4C	CDHR2
ARCN1	LINC01978	GGH	PIGG	SEC22C	MELTF
CYBRD1	SGK1	GPX3	TRAF5	ARHGAP39	NBEAL2
RMND5A	PPARGC1A	RPS27	TELO2	EEPD1	ATP13A2
MOB1A	TRMO	SQSTM1	POLE	TLN2	ADCY3
PDLIM1	LSMEM2	PRDX1	IDUA	ZNF324	ATP10B
CHCHD2	LDHD	SLC7A11	GLYCTK	CBLC	NCLN
EIF3E	RNF186	CHI3L1	ABCC10	SNORC	SPON1
DSTN	ALDOA	PPDPF	KIFC2	GSEC	IGFBP2
DDX18	BARX2	CCND1	WDR27	E2F3	SEMA4B
RPL34	SLC35A1	ZSCAN31	CLSTN3	ARHGEF39	TNFRSF1B
CSTB	YWHAE	SRP14	ATP2B4	LY6E	TMEM132A
WBP2	BEST1	GPX2	CYP3A5	CYP27A1	WDR90
RPS28	RAD51C	EIF1	DCUN1D4	PARD3B	ESYT1
PRDX3	TMEM154	DNAJA1	ITGA7	CHST14	FN1
ATP6V1H	RAD17	TMSB10	ZDHHC23	LARGE1	CD99
NBR1	SPRY1	CAVIN1	MST1	ADGRF4	MET
MRFAP1	ZNF778-DT	RAB7A	DNHD1	PTPRG	SLC4A2
HNRNPR	GABBR1	IGFL1	OSBPL7	CECR2	ECE1
NDFIP1	NHLRC1	ID2	THEM6	MYOM3	DHCR24
PRDX6	H2BC26	TALDO1	B4GAT1	MIR600HG	MYO7B
CMTM6	CDC26	H2AC6	CES2	EOLA2-DT	ZDHHC8
GSR	H4C15	H2BC5	SNHG17	ZDHHC14	CA12
CSNK1A1	PTMAP4	HSPH1	CDH24	SHANK2	DGCR2
MLF2	MRPS36	CST7	TROAP	LRRC3	SPTBN2
TRIM16	C11orf71	ALDOC	EZH2	FKBP10	EPHB4
ZNF185	CYP39A1	KRT81	GOLGA8A	OCLN	EPHA1
IL18	HEY1	H3-3A	QTRT1	ANK3	DCBLD2
SNTB1	TRIM58	H1-2	MX1	FAR2	CPNE7
S100A11	FCRLA	TCEA1	ABO	NAV1	ILVBL
TGFA	KRT78	ALDH3A1	CD320	ENO3	VIPR1
TMEM106B	FAM111A-DT	SLC22A11	FCSK	USP13	LIF
IFI6	ZNF184	TAX1BP1	CEP43	LINC01106	EPHB2
GULP1	TMTC1	CLIC3	CCDC18-AS1	ZNF239	None
PSMD14	TAC3	HTATIP2	GVQW3	OVGP1	LDLR
GLO1	TMBIM4	CYP4F3	D2HGDH	BRIP1	MEGF8
ARPC5	RUSF1-DT	SERP1	RHOQ	TSPAN33	SLC38A10
RNF187	NTN3	ACTR2	ZNF276	NSUN7	H6PD
AZIN1	HFM1	PRSS23	ADAT2	VMAC	GPA33
H1-10	IRX6	SLC30A1	SLC25A29	JADE1	LAMB1
RNH1	MYL2	RPL37	STING1	TASP1	EMC1
UGP2	DDIT4L	HDAC2	PASK	RAB27B	FANCA
NEK6	SLC7A14-AS1	MTPN	TMEM44	NAT14	LRP4
SNRPD2	TAGAP	SOD1	RASA2	ADCY7	MMP15
PPP2R5C	CAPNS2	MAP1LC3B	RAPGEF5	CNKSR3	NAGLU
NDUFA4	MIR663AHG	PSORS1C2	LINC01004	C1RL-AS1	ADGRA3
COPZ1	LINC01203	RPL38	SLC25A28	KLHL22	PCK1
NRBP1	TRIM72	BAMBI	TMEM120B	ZNF529	MYORG
PPP1R2	NBPF17P	EIF2AK1	ACCS	LINC01213	MYBBP1A
PRKAR1A	ZNF662	MYL12B	AQP3	SNORA53	MLPH
SELENOF	TMEM270	H2BC21	ATP2C2	HMGA2-AS1	CAPN8
SELENOT	TMDD1	SH3BGRL2	GEMIN4	ERVH48-1	URB1
ARL8B	VSTM2L	CLIC4	XRCC2	IQCA1-AS1	LY75
BTBD1	CHKA-DT	EIF4A3	FBXW7	KRT85	CR2
FXR1	PRODH2	STRAP	ABCB9	ZNF337	VWA2
PCCA	C1orf87	MAP2	NPAS2	C1orf162	SLC19A1
AHSA1	CLSTN2	AP1S1	HHLA2	RNU6-282P	IGFBP4
ALAS1	LINC02006	S100A10	ZNF789	PTCSC2	IHH
UBL3	DRD5	MORF4L1	GRAMD1B	DHH	IGSF9
UQCRH	ANXA2R	SEC61G	NHERF4	PARD6BP1	GALNT5
GNPDA1	TREML4	SLC1A2	PVT1	SNX25P1	MUC1
RTF2	MMP13	RAB5B	DDX12P	BACH1-IT1	NSD2
ANXA2P2	NIFKP3	RAD23B	INPP5E	AANAT	IL4R
NOS3	FFAR2	COX7C	ADORA2B	RTL5	EREG
VAPA	TMEM240	NDUFS5	PDCD6	CTDNEP1P1	SLC17A9
ZFAND6	IKBKGP1	FOXN1	PIGZ	MMP24	SLC25A6
TWF1	KCNH7	TNNC1	MRPS5	MELTF-AS1	SLC5A1
PSMB2	LINC02261	ALDH3A2	SGK2	PLGLB2	CDH3
ARPC3	RN7SKP106	CHMP4B	THBS3	SRSF9P1	ADAMTS14
KLHL24	DNAJB5-DT	PFN2	THBS1	IFT122P2	IQGAP3
PCBD1	OR52W1	SUMO2	PCBP1-AS1	LIPE	LTBP3
RB1CC1	RNU6-53P	DAZAP2	DEF8	WARS2-IT1	COL9A3
SYAP1	AVPR2	HNRNPH2	ZNF711	FAM3D-AS1	TRIM66
PSMC2	LINC02453	TSN	SLC41A2	PCDHGB4	NOTCH2
AIP	SCAT1	RAB1A	FKBP11	SKIC2	PLTP
MTSS1	FAM83A	ATP6V1E1	NOMO1	RN7SKP299	MDM4
ZFAND3	SLC13A2	SMIM14	FANCG	FRMD3-AS1	MFSD2A
VPS26A	S1PR1	TMOD3	SETD4	ALOX5	CHST6
HIBADH	PRR20G	OSGIN1	MRI1	COX6CP1	SLC38A5
TWSG1	RPL13AP13	RAB2A	SLFN13	PKD1P1	CDHR5
CAB39L	BLK	SAP18	GDF11	C1QL4	LENG8
NR1D1	LINC02757	CHMP5	GAS2L3	ECEL1	EGFR
BAG3	APOA1	CPLX2	ABCA1	SLC10A6	NYNRIN
PRKX	ANO4	ABHD4	STAG3L5P	DCHS2	CHPF2
TIPARP	FDPSP4	ENTPD8	LRRC75B	TRG-AS1	STEAP3
HBS1L	LIPC-AS1	ERH	PTPRS	ASAP1-IT2	DGKA
ANAPC13	TMEM132E	BANF1	MVP-DT	DRICH1	SNHG4
ATXN1	LINC01480	SERINC1	CEP152	SNAP47-AS1	MDN1
SCOC	GATA5	RAB6A	C6orf141	MGAT4EP	SLC29A1
CYP4F11	CYYR1	ATP5F1E	PI4KAP1	HTD2	LINC01819
TRIM4	SCUBE1	PIR	GUSBP11	PTX4	XYLT2
GLUL	VAMP7	SLC2A12	IGFN1	RPL7P46	CDHR1
MBP	SNHG33	DHRS2	MAMDC4	CCDC144CP	DNAH1
CYP24A1	PLAAT2	BST2	ARHGAP33	KIF23-AS1	XYLT1
PPP3CA	SPRR2E	PSAT1	SNHG11	USP6	RRP12
NMD3	DAW1	FOS	ZNG1C	ZNF268	SLC6A4
SF3B4	RNU2-22P	FHL2	CARNS1	CSMD3	SEMA4G
RALBP1	MRPL48P1	GABARAPL1	KLF7	TMPRSS9	CEACAM1
SMU1	RNU6-130P	ZNF664	B3GALT5	GPR199P	CDCA7
COX6B1	LINC00525	ATP6V1G1	CTBP1-AS	RABGGTBP1	CLCN2
RNF6	UBA52P5	RSL24D1	HOXB-AS3	LINC00686	INSR
KEAP1	VN1R108P	UBB	DEGS2	STARD8	PKMYT1
ABTB2	Metazoa_SRP	MT1X	ARHGAP27	DYNC2H1	MYO1A
UBQLN2	SUN3	SMARCA5	RIPK3	TNFRSF4	ATP8A1
PDCD10	RBMS2P1	HGD	INTS6L	HMCN1	GUCY2C
GPSM2	EHMT2	EIF2S2	IFI44	OSBPL6	ESPL1
NR2F2	FOXA3	RHEB	CLTCL1	snoZ196	VPS51
ABAT	FAM110D	JUN	COL1A1	GCSIR	KNTC1
CEBPZ	GLIS1	SLC48A1	TMEM98	ARL4AP4	ALG1
UBE2B	NTRK1	SBDS	ACVR1C	LINC00635	NT5E
PLRG1	INSRR	BBLN	MIR17HG	OSMR	YBX2
AKIRIN2	SRP14P4	ROMO1	PAPSS2	ACTG1P9	SULF2
SLC35A5	LINC00538	SNRPG	STRADA	RPSAP72	CDK5RAP3
GALM	HECW2-AS1	ABHD6	LINC00342	LINC02986	RUBCNL
GLRX5	SPAG16-DT	EIF5A2	POLA2	ZFPM2-AS1	KIF18B
PPP6C	NYAP2	PPP1R15A	C3	ACTG1P14	FJX1
SH3GL1	RPL7P16	DCTN4	PARAIL	GATA3	THOP1
AP2S1	GPM6A	SF3B6	E2F8	FAM53B-AS1	ATP2A3
UQCRQ	ARSI	CLTB	EME1	MAJIN	IGSF3
KDELR3	Y_RNA	GPAT3	KRTCAP2	CTAGE3P	ERN2
ARL1	TXLNB	TRMT112	NPR2	IGHV7-81	TPM2
DCAF12	LINC01447	SDHD	ZBP1	SLFN12	MUC17
MICU1	WBP1LP2	IK	NPIPA1	ZNF564	ANTXR2
SCAND1	WNT2	CITED2	ZNF274	HELLPAR	ACE
C4orf3	LINC02949	ATP6V1D	ARAP3	PPIAP91	KIRREL1
ATPAF1	CHRNA6	FOLR1	LINC01176	RBP7	PRRC2A
SNRPC	PENK	BRI3	POP1	LAPTM4BP1	NSUN5P1
LRRC42	C8orf34	ANXA5	ZNF84	LINC02631	POLQ
VAMP8	LINC00536	YPEL3	MIRLET7BHG	CFAP210	LINC02474
ATP5MJ	LCN9	RPS29	PPFIA4	C2orf66	ABCA3
MRPL51	KCNMA1	MMADHC	ZNF506	ACTL11P	PALD1
AMOT	OR7E12P	NR1D2	DISP2	RNU6-856P	HAS3
CRNKL1	CABP2	SLC30A2	R3HDML-AS1	SNORA70	PFAS
COPS8	GLI1	BNIP3L	CFAP44	SDHAP3	ADAM19
MRFAP1L2	RPL7P39	HTATSF1	C2orf92	RNU6-1016P	PLXND1
TUBB6	TESC-AS1	SRP54	SEPTIN6	PTPRD	ACACA
YIPF5	SOX1-OT	MYL9	NBPF8	GAS1	P2RY2
GMFB	SNORD58	TMEM14C	DFFB	OR1J4	FAM83F
CBLL1	LIPC	LCAL1	NPTN-IT1	SH2D4B	SLC15A1
MZT1	RNU5B-1	BLVRB	ADGRB2	CARS1	P3H1
KCTD5	RPL21P119	EHD4	PRRT2	CCDC90B-AS1	XRCC3
RAB5A	LINC02137	CYP1A1	AFDN-DT	MRPS35-DT	CPE
OSBPL8	PIK3R5	SCP2	TEDC2	RFX4	ZNF121
CUL5	RPL23AP87	SERPINB5	ARHGEF38	LINC00571	RASSF7
DHX29	CCDC178	LIMS1	ADAMTSL4	RLIMP1	PDXDC2P-NPIPB14P
TMEM167B	SMIM21	LAMTOR5	PSRC1	RPL23AP97	CELSR1
SEC61B	EIF1P6	SNX3	AMIGO2	CTDSPL2-DT	RFT1
ENY2	SPIB	SUMO3	IRF9	MIR4733HG	P2RY1
MRPL18	KLK2	OPTN	RAB11FIP1P1	MRM1	GOLGA2P5
CRYZ	SIGLEC5	MPP1	SFXN2	LINC02003	ASIC1
STX7	RPL7P3	TMCO1	SLC3A1	GMFG	PLCE1
FAM83H	POLR2CP1	S100A4	B4GALNT4	BCL2L1-AS1	ASPM
SWAP70	GLRA2	H2BC12	SLC6A12	CSE1L-DT	PLEKHS1
LEF1	AGTR2	DKK1	CRYGS	MAP3K15	SELENON
LBX2-AS1	MAGEA2	NDUFB4	MCAM	RNU6-880P	TRABD2A
NOL7	TMEM169	RPL36AL	ITGA6-AS1	MEX3A	CACNA1D
POT1	RPA4	GSTM3	ZNF700	ANPEP	NEK3
C9orf78	OR1Q1	WIPI1	ARHGDIG	RN7SL614P	SLC7A2
CAMLG	NOTCH2NLR	PIM1	TBX19	PHC2-AS1	AKR7L
RNF11	RNU4-73P	RGS9	SLC16A1-AS1	S100A7	RHCG
NLRP1	GACAT3	SUMO1	ALPI	ESRRG	CIT
CTTNBP2NL	RPS27AP7	CFDP1	MOCS1	LYPLAL1-AS1	DUOXA2
ARHGAP18	SPMIP9	UQCRB	PAPLN	LEFTY1	CLMN
MRPL19	SLC38A11	VTA1	NAPRT	RNU6-137P	SLC39A10
NUDT15	RN7SL40P	POLR2K	SGSH	LINC01215	RUSC1-AS1
AIF1L	SUSD5	TMEM50A	GPR155	LINC00501	SLFN11
NSA2	KLHL40	ITPK1	ZDHHC11B	ELOCP33	PRSS12
GOLGA5	IHO1	ACTL8	NSUN5P2	TMPRSS11CP	SLC6A7
TMEM14B	KLHL6	RAB3B	FZD4	SLC4A4	ABCC4
UBE2V2	MIR1271	LINC02972	NFATC2IP-AS1	GAR1-DT	ITPRIPL1
CDC123	MIR4645	BCAS2	ABCG2	RNU7-3P	MX2
PLAA	PIMREGP3	SEM1	C2orf49-DT	HSPA8P15	TLE2
HIGD1A	RPL13AP17	NDUFA1	FRRS1	SPDYE10	CFTR
HDAC5	LINC01605	H4C8	LBHD1	OR2A42	SYT13
CDA	DFFBP1	MOSPD1	COL18A1	STAU2-AS1	FAM86B3P
CHMP2A	MIR1915	LANCL1	ADGRF1	SPATA31G1	SLC27A1
SMC2	WDFY4	ATP5MK	JPX	FOXD4L4	FCAMR
SPAG7	KCNMA1-AS1	PSMD10	ACTR3C	ODAD2	NAV2
STAM2	LINC02736	YPEL5	PNPLA3	RNU6-1238P	MIR222HG
SNW1	SLCO1B7	AIFM2	TBKBP1	LINC02381	NFATC4
HRAS	HNRNPA3P10	RPL39P3	FHIT	RNU1-77P	SLC22A3
STARD3NL	ATP6V1E1P3	PTGR1	ADD3-AS1	CSPG4P11	IFI44L
ARNT	DAO	GNAI3	PURPL	LINC00930	RSKR
RNF181	CLIP1-AS1	ATP6V1F	ZNF502	RNU6-944P	SLC23A2
CRACDL	SLC25A21	JUND	ZNF440	CDR2-DT	NPTXR
STAU2	COX7A2P1	AVPI1	ZFP3	CDH13	PLAGL1
TIPRL	ADAM20P1	None	EIF4A1	SNORD91B	STRIP2
ATG5	GPR65	CHMP4C	ONECUT2	MRPL37P1	THSD4
MIS18A	UPF3AP1	SSB	ZNF10	RN7SL566P	CLN6
TRMT1L	MIR6779	MSX1	POLE2	ANKRD20A21P	PHF1
DEDD2	LINC02074	DPY30	TTLL10	KCNG1	POMT2
LSM5	BOD1P2	EID1	ZNF587B	MIR646HG	SLC43A1
GOLPH3L	KRT18P8	GADD45B	BRSK2	BIRC7	TAGLN
MSRB1	HRC	CKS2	SMANTIS	MORC2-AS1	PGPEP1
RPL26L1	SIGLEC16	DNAJA2	CNTNAP1	RPL32P16	FCGBP
MRPL47	LINC01749	TSG101	PROZ	KRTAP4-5	PRRT3
PAIP2	MPPED1	CEBPB	PCSK4	ACY3	CHST4
RRAS2	PCMTD1P3	CYP4F2	MLYCD	CACNA1A	RAB26
MRPL27	LSP1	TPD52L1	SUSD2	ITPR1	GPC4
SBNO2	MUC19	PDZD11	CD14	LINC02788	LRP3
BET1	ATP4A	UBL5	PKP4-AS1	RIIAD1	ADGRG7
GLTP	TNNI2	GABARAPL2	ZNF738	RPS15AP12	KCNH2
ZNF280C	HOXC6	LINC01564	MYH3	RGPD1	MERTK
KLHL7	MSL3P2	SULT2B1	SPATA25	BBIP1P1	PAQR8
PPIC	EFCC1	CKM	PTGER2	SCN3A	RNF157
CPPED1	ZDHHC12-DT	KILH	SINHCAF	RPL10P6	CTNND1
WASHC3	DEPDC1-AS1	RALA	KCNV1	HMGN1P8	MTND4P12
DIO3	PALMD	TENT5B	TTC7B	RNU6-583P	TICRR
CADM1	CD53	FDX1	HPX	RNU7-48P	REC8
NDUFS4	H3-7	TEX19	PPIEL	COL10A1	BMP8B
RPF1	FDPSP1	SNRPB2	B3GAT2	EQTN	USP54
MAP3K14	RPL21P19	GRHL3	ANKRD36C	RNU6-88P	STX2
CISD1	RPL23AP18	RRAGA	KCNMB3	KLRK1-AS1	IL1RL2
POP7	KCNK2	TP53INP2	RAB33B-AS1	LINC00677	ST3GAL2
SLC66A3	LINC00298	BRK1	IL10RB	BCL2L10	KCNC4
ZNF277	SULT6B1	VPS4B	SLFNL1-AS1	KBTBD13	PLAU
SNRPD1	IL1F10	COX6C	ZNF493	SHC1P2	MTARC1
SKA2	LINC01850	SDHB	TNFRSF13C	ABCA8	BCL2L14
DYNC1LI1	RPL29P8	PIPOX	IL27RA	LINC02080	DHODH
YTHDC1	LINC01792	MMP24OS	AGAP6	RN7SKP271	MEST
IDS	NDUFB1P1	ALPP	TBILA	POLDIP3	LINC02263
RCHY1	RNU6-511P	FAM177A1	STAB1	KDM4A-AS1	RASAL1
RSU1	H1-8	ELOC	LINC02728	PFN1P2	NME4
UBLCP1	RPL32P9	TTC9	COL28A1	TBCE	SLC51A
LINC01411	TP63	PNPLA8	LASP1NB	LIN28A	PIF1
NXPE3	OR7E163P	SCARA3	RRN3	RPL12P13	LRIG1
IGFL2	KCNIP4-IT1	RBX1	SLC26A9	NT5C1A	ARL14
TXNDC9	LGI2	LAMTOR3	SNHG5	RPL21P23	CSPP1
MIEN1	SPINK2	RPS28P7	ILDR2	L1TD1	SLC4A3
PUF60	TACR3	ORC3	LINC01558	MTCO1P21	DNMT3B
MRPL33	H3P14	DLX3	MUC2	PLPPR5	MARCHF1
RSRC1	NACA3P	MT4	CKMT1A	RN7SL444P	UBXN11
KRT38	FYB1	NBDY	PLIN1	RNA5SP65	AKAP12
POLB	EPB41L4A-DT	SDHC	BTN2A3P	MIR215	ZNF141
MRPL13	SMIM33	MRPS33	FAM86B2	MIR194-1	FEZF1-AS1
RPS18P5	PCDHB8	LSM3	PCDH19	ANKRD36BP2	HDAC2-AS2
CCR3	C5orf47	MAT2B	TGFB2	UBTFL6	PTDSS2
PJA1	UQCRFS1P3	INTS3	KAZN	SH3RF3-AS1	RGS12
KRT83	H3C3	EMC4	HNRNPA1P59	LINC01961	RTKN2
MED4	RNU7-26P	OSTF1	CLEC2D	RPL30P2	FBXW10B
ISOC1	PACSIN1	DUSP1	LINC02043	KLHL41	IL17RD
CLIP4	MKRN6P	DYNLT3	ADCY10P1	ATP6V0E1P2	LRIG3
LSM12	NUFIP1P1	MYL12A	NPIPB12	RPL12P44	PLEKHG2
ARB2A	LINC00472	ATP6V1C1	AGBL2	RUVBL1-AS1	GPR89B
ACOT13	SNORA70	ACTR10	CROCCP3	HMGB3P14	CPVL
ALK	SLC22A16	THEMIS2	HSD17B2	CPZ	ATRIP
ISCA1	ITPRID1	AP3S1	RENO1	ZAR1	DHRS11
TCEAL8	MIR591	ZNF503	CSPG5	LRRC37A15P	CLDN2
H3P6	LINC00996	CHAC1	KIF27	MGAT4D	RPS6KL1
TXNDC15	SNTG1	CCDST	EDA	RN7SL28P	PPARGC1B
UPK3A	MIR5194	NDUFB3	FREM2	LINC02145	STOML1
DHRSX	RPL32P20	TOMM7	AIRE	AMD1P3	LINC01355
MED8	IFNB1	H3C10	WASH4P	LINC02058	SOWAHA
BBS7	CNN2P2	NUDT9	SYT17	TRPC7	SLC16A9
PHF5A	TLE1-DT	ADGRD1	LINC02582	CTNNA1-AS1	WDR4
CAMTA1	TMEM246-AS1	SNRPE	CCDC68	PCDHGC4	TMT1A
RWDD1	SKA2P1	NPC2	IZUMO4	LINC01933	TNFRSF14
PFDN1	PLPP7	TMEM230	ZNF180	C5orf52	WDR35
TBC1D7	DKFZP434A062	H2AC25	PLGLB1	FBLL1	MEP1A
RBBP8	RPL34P19	ZCRB1	ITGB1BP2	NKX2-5	MYH15
GNPDA2	LINC02929	IFITM1	CD7	RPL29P1	FAM120B
NDUFC1	LINC00595	PHYH	MCIDAS	FLOT1	SUSD1
FOXA1	HPSE2	LINC02533	MTFP1	C4B	SYTL4
SMIM20	NRAP	FOXO4	FSD1	HLA-DMB	TOP6BL
CYP1A2	MRGPRX2	UBE2E2	LINC02966	FCF1P5	CACHD1
RFK	CSRP3	RTRAF	DLEU2	KIAA0408	MYB
COL6A3	NAV2-AS3	PNRC1	EPHA4	AIRN	SLCO3A1
TIMM8B	DCDC1	FOXN3	MEF2C-AS1	RBAKDN	A1CF
DOCK8	LINC02489	PPID	LINC00513	AGR3	PLXNA2
ZCCHC10	MS4A12	SYNPO	CYP2D7	RN7SL505P	TNFRSF11A
PRR9	LINC01537	PEA15	KLHDC7A	NCF1C	CDC45
SERTAD3	LINC02763	CTSL	S100A1	SNRPGP3	UBAP1L
MBIP	NXPE2	COX7B	PTCH2	OR2A14	IFNAR2
XG	TREHP1	CIAO2B	C11orf42	CERNA3	NOS2
CRADD	SLCO1A2	MXI1	KCTD19	ZFHX4-AS1	WHRN
CETN3	B4GALNT1	PLEKHB1	BNIPL	LINC02605	GSDMD
C1D	LINC02826	LATS2	PLCG2	RUNX1T1	MATN2
PFDN4	VWA8-AS1	HLA-K	PCP4L1	RGS22	ANKRD36
SYNE1	LINC02333	DNAJB4	SGSM2-AS1	DUTP2	CCDC88A
TAF12	GPC5	RPL36AP37	SH2D5	SLA	CIITA
GAR1	LINC00552	DPYSL3	MIR205HG	PRELID3BP11	ITGA1
ISY1	RNASE9	APOBEC3B	LINC01363	ERVFRD-3	CWH43
LIPT2-AS1	LINC00523	FOSB	AARSD1	ENHO	LINC01123
ARL3	GAPDHP35	GLRX	NUDT6	ZNF658B	COBLL1
SNAPC5	LINC02188	TBCA	COL13A1	MTND3P23	PDE3B
COX14	TMEM256-PLSCR3	SLU7	GSTT2	SNRPGP5	CMPK2
FAM83B	MIR6165	NOP10	ALG1L9P	RNU2-18P	DCHS1
SLC29A4	PCAT18	FBXO30	ZNF417	SEPTIN7P9	TRAF1
DMD	TCF4	NAT2	MIR100HG	TNPO1P1	ZNF26
RNF2	MATK	TERF2IP	ZNF324B	MIR4483	SLC45A3
BLOC1S2	CLEC4M	GADD45A	PTGES2-AS1	BGLT3	TRPC1
MPP7	VN1R80P	NDUFA8	TERF1P7	OR51I1	LINC01948
CENPH	VN1R83P	TRIM16L	KLK14	YWHABP2	SLC35D3
LBX2	CTBP2P7	PLK2	SOSTDC1	SERPING1	A2ML1
RLBP1	SIGLECL1	ZBED2	PRKCG	PATL1-DT	GRB14
PIN4	ERVV-2	CDK2AP2	PPP1CB-DT	MRGPRF-AS1	FRMD1
XRCC4	NLRP11	TTC1	SSBP3-AS1	MIR548K	KCNQ4
FBXO8	BPIFB1	VBP1	LINC02568	RPS12P20	DHRS9
MNAT1	B3GALT5-AS1	COX17	APRG1	COLCA1	C1QTNF1
UFSP2	CCDC74BP1	SP5	HLA-DQB1-AS1	PPIHP1	L3HYPDH
SYNM	SLC9A3P2	BUD31	C1orf54	LINC02764	MUC12
SMYD3	TPTEP2	UFC1	ADAMTS19	KCNJ5	GPR143
OXCT1	MLC1	SVIP	NPIPB7	KLRC3	BRICD5
SLC25A53	TLR7	SYF2	BOLA2-SMG1P6	HOXC9	HES7
RNLS	TMEM31	STEEP1	SPOUT1	HNRNPA1P50	CD109
EIF5AL1	TRPC5	BFSP1	REM2	USP12-AS1	TMEM131L
FMN1	MAGEA6-DT	FTH1P8	SMG1P5	ZDHHC4P1	PLEKHH2
LINC00467	ZNF530	FSTL3	TTLL2	DHX9P1	ACP3
STX8	FAM95A	RGCC	RPL30-AS1	LINC00379	ATAD5
PPP1R14C	HSDL2-AS1	TXNL1	KANSL1L-AS1	RNF113B	ZNF496
ADPRHL1	SLC26A4	TMEM258	THBS4-AS1	NPAS3	HMGA2
TUSC1	PSMC1P5	SPAG1	ZNF572	PTBP1P	ESYT3
PKIB	NUDT4B	MARF1	MPP2	EML1	SLC25A45
GTDC1	PFN1P4	MT1E	TRPC6P10	RPL32P30	NPIPB13
NINJ2-AS1	ACBD3-AS1	EEF1A2	RPL7L1P16	HMGN2P40	SCLY
LMCD1	ELOCP21	IGFBP6	TAS2R38	STRA6	KLRG2
YBX1P1	REG3A	TRIB1	ZNF512B	SH2D7	ACHE
GLDN	CNGA3	LIN54	BMP8A	HMGB1P8	CCDC17
RAB3IL1	FEV	PIBF1	FLRT1	MIR9-3HG	ANO1
IL1RAPL1	SRGAP3-AS4	LBH	ARHGEF2-AS2	RPL7AP64	RIMS3
TTC33	MIR425	EMC2	CELF2	ZNF29P	ACVRL1
NR4A3	POU1F1	RBM18	SNORA66	RPL7AP65	ADCY1
RBFOX2	SNORA63D	HINT3	PRPS1P2	RPL31P58	ZNF891
IFT74	RPL24P6	COMMD10	ZNF540	MRPS21P9	RRP7BP
PID1	FGFBP2	FAM107B	TMEM107	RN7SL449P	SLC13A4
GFUS	TXNP6	SNRPF	COL4A4	PPIAP55	LINC02977
PRODH	LINC00616	BRCC3	RIBC2	L3MBTL4-AS1	SAMD9L
RPP40	RNU6-531P	TMEM70	SLC38A4	CDH7	MROH7
METTL18	LINC02212	SELENOK	EXTL3-AS1	ARHGEF18-AS1	NAGS
EIF4EP2	PCDHB2	AKR1C1	LINC02924	OR7D2	CX3CL1
JHY	MIR5689HG	LHPP	CAMKV	MIR199A1	MOGAT2
PRKAR2A-AS1	GFOD1-AS1	NAT16	WIPF3	RN7SL192P	CD6
ADPRH	H2BC16P	RAP1A	GPLD1	ANGPTL8	TBC1D3E
H2AC11	LINC00336	SNX2	MIR3648-1	PDE4C	LHFPL5
GIMAP2	TREML1	CDC73	IQANK1	IFNL2	MCM3AP-AS1
RPS7P10	PKD1L1-AS1	RIMOC1	HNRNPH1P1	PSG11-AS1	CEACAM19
URB1-AS1	HSPA8P11	MYEOV	FAM225A	SIGLEC11	ITPRIP
POLR3GL	VXN	NDUFA12	ATP5PDP4	TFPT	TSSK4
BBS9	MITA1	LRRC40	RBFOX3	MIR3192	TM4SF5
IFI27L1	LINC01627	SLC4A8	CHD1L	PSMA6P2	EBF4
PRKG2	BTF3P4	MYBPH	RPS2P32	YBX1P8	FAM131B
MTFR2	PCAT5	LINC00520	DSP-AS1	RN7SL799P	PLCB4
GOLPH3-DT	CICP9	FAM98B	NCLP1	RHOG2P	PLA2G4A
FKBP1C	YBX2P1	COQ10B	ST8SIA6-AS1	ZCCHC18	HSD17B13
MTRF1L	SLC22A12	NQO2	TRIM6	UBASH3B	TMEM51-AS1
FBXO48	RNU4-39P	RPL15P3	LUM	MOK	CIMIP2C
MUCL1	PRR13P3	ZMAT2	ABCA12	KRT31	P3H3
MAP9	CXCR5	UBC	DHRS12	FAM151A	PHRF1
PHLDA1-DT	HOXC-AS2	FCF1	NT5M	NBEA	XDH
LINC02154	SGCG	GTF2B	KANSL1	KRT8P39	SIDT1
ARHGDIB	LINC02299	CPEB4	SLC23A3	CD302	CTTNBP2
ZNF428	RRN3P2	LINC01124	ZC3H11A	CNR2	CD44-AS1
DUSP19	RN7SL279P	TRAPPC1	ZNF154	FAAHP1	PPP4R2P4
RPL14P1	LINC01229	GBX2	DNAH5	MIR4256	LRRTM1
ADA2	GRAP	ARMT1	C7orf57	RN7SKP160	USP3-AS1
CCDC167	KRTAP4-9	ATF3	ZNF814	LRRN2	CCDC150
PARP11	RNA5SP462	PAIP1	PRR5-ARHGAP8	IL10	CFAP69
IFTAP	ZNF559-ZNF177	RBM7	LRRC56	SNORA16B	CEL
SMN2	OR7C1	NDUFS6	LY6D	TGIF2P1	NEB
PLEKHO2	CYP2G1P	FUNDC2	DIAPH1-AS1	EHD3	AMOTL1
RARB	CGB3	H2BC8	RPL7P28	KCNG3	TAS1R3
ZFPL1	RPL12P11	PFDN2	LINC01833	NDUFB4P6	PGBD1
GIN1	SOX18	RPL29P4	POLR2J3	RNU4-48P	NPIPB11
PARN	BTG3-AS1	SLPI	ARHGAP27P1-BPTFP1-KPNA2P3	RNU7-45P	TYMS
LIN52	GK-AS1	FGF18	HOXA5	GHRL	TCTN1
LINC01315	RAB41	HABP4	TCAF2	COL6A4P1	SERPINA4
TUSC3	CITED1	MFAP1	ZNF551	HSPA8P18	PKHD1
KRT7	CLN8	RN7SL1	FSIP2-AS1	RNU7-128P	LINC01224
SAMD14	TULP2	TAF13	KHDC1	ITIH3	SLC44A3-AS1
SH3BP5	KRT10-AS1	GTF2F2	NUTM2G	RPS15P5	FBF1
LINC00578	PLS3-AS1	MORF4L1P1	HAUS7	WWP1P1	BTNL8
LINC01303	WNT3A	GTF2A1	PRSS33	MAT2AP1	LRRC31
COA8	ANXA2R-OT1	VGLL1	SMPD4BP	CD200R1L-AS1	ARHGAP8
YBX1P10	PLA2G4C	LMO4	ACAD9-DT	EEF1A1P25	VIPR1-AS1
CHRNB4	C2orf76	CPA4	TMEM266	RPL8P3	COPG2IT1
ABCA13	PARTICL	TMC8	GNAI1	IGSF10	TJP2
IFT70A	COL6A5	FAM222A	DDX47	RPL6P7	SH3BP5-AS1
PRAM1	C2orf80	MRPL22	EVA1A	EEF1A1P8	GHRLOS
CCDC87	TMIE	LINC02950	SSPOP	LINC00989	SPTBN1-AS2
P2RX6	CFAP58	SEC14L1	LINC02994	MIR4635	AQP8
PREX1	MED14OS	PINK1	MNX1-AS2	UGT3A1	ARL10
EIF1B-AS1	OR2B6	MOB4	ANGPTL4	LINC02122	TESMIN
ATP10A	AGAP2	NXT2	MROH7-TTC4	SEPTIN7P10	DLL4
MRPS28	NANOS1	CARD14	P3H2	PDE6A	MATR3
LINC01132	RPL17P6	IFT25	PCDHGC3	FAM217A	B4GAT1-DT
LINC01271	NDP-AS1	LACTB2	CCR7	COL11A2	FRMPD3
FTH1P20	GUCA2A	DHFRP1	FBXL13	LINC02520	HIVEP3
CYP2D8P	SP140	UBE2L6	YEATS2-AS1	LPAL2	SLC20A1-DT
LINC02128	LINC02983	POLR2J	TMPPE	SLC25A5P5	CLDN9
NT5DC4	OTUD7A	VGLL4	NDUFA3	RPL7L1P2	DYRK3
ESR1	SYN1	GPX1	SNORD83A	MIR29A	SV2A
THAP8	LINC01101	ABLIM2	NBPF4	LINC00244	TRIM31-AS1
LINC01705	SAA2	EAPP	CCT6P3	RNU6-703P	PRRT4
PMP22	IQCD	PCBP1	KIZ-AS1	LINC00861	LINC02656
LINC02223	PRKG1-AS1	PDGFB	RASGRF2	GPS2P1	FZD8
PTGES3P1	LINC01503	TCEAL9	GPM6B	REXO6P	ANKRD29
GBX2-AS1	MYH13	LINC01269	OR7E7P	RNA5SP317	IRF1-AS1
PLEKHF1	VLDLR-AS1	TLE4	HIF1A-AS3	THAP12P3	LINC01145
ADPRM	PTPN23-DT	FBXO2	ZNG1DP	AGGF1P2	BNIP3
F8	BORCS6	JDP2	SRD5A3	OR51A10P	SCNN1D
EXOC5P1	LINC02331	DUSP11	FADS6	MIR548L	WNT10B
SLC6A2	TMEM220-AS1	BTBD10	CYP4B1	TRPC6	FAM81A
LINC03088	LGALS8-AS1	GADD45G	PDC-AS1	NECTIN1-AS1	CCND2
RYR2	LINC01267	NDUFB6	PLXNC1	ADAMTS15	PHACTR1
SYTL3	PSMC3P1	PDCL3	PRADC1P1	MIR141	THSD1
CACNA1B	ZNF726	UNKL	ARF4-AS1	LINC02821	DOCK6-AS1
HPD	POLR2MP1	CIR1	CP	GALNT4	RAMP1
ANAPC10	SMG1P4	SNCG	SYCP3	CUX2	TLX1
H4C14	MIR3178	CRIPT	CMKLR1	U3	PCSK1N
FAM241B	HADHBP1	C19orf53	TRAV28	NTRK3	ST3GAL1
SLC16A11	MAP1LC3B2	SMIM29	CFAP161	TPSP2	CCNJL
SP8	NDUFA4L2	CWC15	PDZD4	HMOX2	FBXL2
ARL2BP	LINC02561	LINC02273	RGPD5	CDIP1	DAB2
RPS10P3	ACOT4	STMP1	NR2F1	C16orf96	XACT
CRB2	CEACAM20	ATP5PF	DLL3	C16orf89	NFIA
AMBP	GZMM	COL16A1	NONOP2	CCNYL7	ANTXR1
LINC01816	MYL3	SMIM26	CIART	ACTG1P16	CHAD
DPYSL4	ZNF585A	MAFF	STAB2	TERB1	HTRA1
VPS35L	NXPH4	BLZF1	KLF3-AS1	CPHXL2	ZNF8
KRT4	NQO2-AS1	TRIQK	SNORD19C	LINC02138	GARNL3
SMKR1	PPP1R2P6	RPLP0P2	RGPD3	SMCR5	LPAR3
RPL5P34	C1DP1	ZNF675	SLC25A32	KCNJ18	RGPD6
PAX9	WTAPP1	CSF2RB	RAB7B	KRTAP4-8	CYP2E1
ANKRD65	LINC01897	NATD1	GJC2	HCRT	LIF-AS2
CALD1	MAGEA6	LINC01517	PGM5P2	RNU6-1278P	CREB3L1
AOX1	LINC02535	PSMC1	TXK	RNU7-140P	TSPAN18
STXBP5-AS1	LINC03022	TMEM14A	SLC51B	ERVK9-11	AASS
ARHGEF4-AS1	UCHL1	MMP20	MRPS9-AS1	MIA	TEKTIP1
XAGE2	CTNNA2	KIF26A	LINC02916	RPS27AP2	FGFR2
LINC02870	EGF	ADAMTSL2	TSPAN11-AS1	RNU6-759P	PPP4R2P2
BBOX1-AS1	KCNK3	TRNP1	BCL2L2-PABPN1	PPIAP3	PLIN5
LINC02700	STRIT1	FTH1P2	ICA1L	NPM1P19	PJVK
LINC02689	OR10AC1	PPIAP22	CYP26A1	EYA2	TJP1
KIAA1549L	LINC01752	OST4	ASIP	LAMA5-AS1	WFDC2
NDUFV2P1	NKX2-4	NMRAL2P	ZNF252P-AS1	LINC00161	ABR
RN7SL3	LGI4	ZFYVE1	LINC02262	GRIK1	PANK4
CEBPB-AS1	CACNB4	NDP	SEPTIN7-DT	C22orf15	FBP1
NRG1	SGK3	NMI	EXO5	GRAP2	LTK
LINC02428	RASD1	CDKN2AIP	SPACA4	TRNT1P2	SSTR1
CYCSP6	ZNRF3-AS1	PANX2	AVIL	DGAT2L6	FAM169A
FAM178B	FIRRE	CTH	ERMARD	THAP12P1	CRYZL2P
COL20A1	SMAD3-DT	CWF19L2	ITGAX	NANOGNBP3	ORAI2
XKR4	YY2	MAGOH	TMEM167B-DT	CT45A11P	MMEL1
SLC43A3	PERCC1	MT1H	ZNF887P	RNU6-1209P	KIF5C
LINC01474	ANKRD65-AS1	CADM4	LINC01359	FABP5P1	NKPD1
PRAF2	DNALI1	CCDC80	EIF2S2P3	NPIPB8	PKN3
PTRHD1	CYP4A22	ATF1	RNU6-418P	NUTM1	MIR559
HOPX	DCTN1-AS1	HMGB1P6	KCNK12	CEP295NL	DDN
RGS2	MSL3P1	VWA5A	PRDX1P1	IKZF2	EBLN2
TNFSF4	TMPRSS11D	LINC02178	PCBP2P1	DMBT1	CLCA4
BTF3L4P2	SERBP1P6	FBXL16	LENEP	SDCCAG8	CACNB2
LINC02724	PART1	SBSN	TOP3BP1	TFAP2E-AS1	GALNT7-DT
FTLP3	CSF2	SP2	DNAH2	IPO4	RAPGEF3
NLRP6	CNR1	TDP2	NDUFV2	STARD5	OVOL1-AS1
LINC02884	PHF24	SH3BGRL	KLHDC8A	FAM72D	THBS2
CRISPLD1	ECM2	VSIG10L	CYP3A4	COLGALT2	OLFML2A
OLFML3	LINC00112	GGNBP2	TBX6	MIR573	LINC00339
RBP1	WNT9A	SNAP29	FNDC5	CCR10	FGF9
PGC	LYPLAL1-DT	FUNDC1	ZNF284	RBM38-AS1	GTF2I-AS1
PODNL1	NECTIN3-AS1	TCEAL4	GJA1	SGMS1-AS1	TBC1D3D
PSMC1P1	TIMMDC1-DT	SIRT1	TRIM15	SYNRG	FAM227A
RPL17P50	LINC01610	KCTD11	LINC02908	THBS4	RN7SL541P
ARPC3P3	LINC02880	GLIPR1	MIR4686	NEK5	PRR36
H2BC4	ZNF251	MMP20-AS1	CCDC175	SEMA3G	EGLN2
PTGDS	AKR1C8	FLG	IMPDH1P8	LRRC15	B3GNTL1
YWHAEP1	AKNAD1	RPL17P7	SERHL	C1orf50	LINC02889
TBX3-AS1	SSBL4P	PKD1L2	POLR1HASP	KIRREL3	SLC2A10
BEX5	SMPD4P1	FBXO32	RGS17	FAM192BP	PRKCH-AS1
ZNF816	SLC41A3-AS1	GTF3C6	RPL18P10	HCRTR1	LGALS9B
LINC01907		LINC00659	AFAP1L1	HOXA6	RNF32-AS1
CSRP2		BPGM	MYLK4	PLA2G2D	MYO1G
DENND3-AS1		CHCHD1	ATP6V0CP4	EXO5-DT	PSORS1C1
COL24A1		H2BC6	CTSE	LPO	MBNL3
GBP5		MAPK8IP2	LINC02367	SLC5A9	LINC01876
NPAS1		H2AC8	NCKAP5L	GDF9	CYP2D6
CEP20		AKR1B1	CDK3	TIE1	ZFP14
BIN2		ZFP64	GPR68	PSMC1P7	WNT2B
SRL		CD163L1	MARK1	RNF212	ZC3H11C
OLFM1		SNRNP27	C1GALT1C1L	SRD5A3-AS1	SYTL5
TLK2P1		ANO5	LINC01293	MAGEB17	SPEF2
SLC26A11		MORN4	ABCA11P	IFNGR2	ANKDD1B
CATSPER1		CCDC77	CCDC183-AS1	HEATR5A-DT	DRC3
H4C9		PAX2	GRTP1-AS1	FAM184A	IL12RB2
MAGEB2		GPATCH11	NAALAD2	MAP6D1	ASMTL-AS1
GMCL1P2		DCK	ZBED3-AS1	STYXL2	MS4A8
TSPYL6		CPS1	PFN1P8	ANK2	NME9
KYNU		CFAP68	HEXIM2-AS1	ANKRD33	NAT8L
EEF1A1P13		FTH1P7	MNX1-AS1	GALR2	CFAP65
RPL12P4		CRY1	CA7	LINC00629	MYLK2
TEX13B		CARD6	MRPS24	MROCKI	MAPK10
RPL26P19		SPSB1	TMOD4	LINC02301	BTNL3
ESAM		PLGRKT	ELOCP19	TRIM71	GPRIN3
LINC00393		ABCC2	LINC01001	CD1D	FAM131C
CCDC144NL		TMEM242	SLC19A3	ERICH6-AS1	ZNF799
ACTBP2		DLC1	TNFRSF9	FGF2	ABCG8
MSI1		NAMPTP1	LRRN4	ABCA17P	ZNF594
ZNF17		NFU1	PLD5P1	RSPO4	TSPAN11
LINC00592		PDE7B-AS1	ACAP2-IT1	URAD	TMPRSS11E
FAM182B		DGKG	COL5A1	PLA2G2E	RPS10
CD96		PAH	C2orf72	MICALL2-DT	TLCD5
CA11		GIRGL	TRAV30	WDR31	B3GAT1-DT
MEIOSIN		RAB5IF	CYP2B6	PPIL6	MSS51
LINC01512		SLIRP	DDN-AS1	RGL4	SPMIP1
LINC02560		DDIT3	PSPC1-AS2	SCN9A	VWCE
FAM151B-DT		CYRIA	ZNF529-AS1	MIR219A2HG	GPR173
RPL21P28		JAKMIP3	ETV1	HSD17B14	ZKSCAN3
CHADL		ZNF532	MIR6835	TATDN2P2	PROX2
MORN2		SGTB	OR10A2	ACTA2	CHRM3
GZMB		MT1A	TPH1	CD8B2	FLT1
C1R		GNB5	KLRC2	RANBP17	EPB41L1-AS1
RNF182		SRXN1	NOX1	ABCF1	NTN1
HTR3C2P		CCDC28A	CCM2L	SWINGN	CILP2
GNGT1		PNPLA4	ZC3H12C	MCTP1	GPR78
MTND6P5		DLX5	ABCA4	TMSB15C	FAM161A
NT5CP1		TKTL1	EEF1AKMT2	CTAGE15	SERPINF1
ZNF20		MT1F	BEGAIN	SLAIN1	FAM86C2P
IDH2-DT		ATXN7L3-AS1	LRRC39	TARID	HNRNPA1P68
C19orf38		HTRA3	TUBA3D	SOCS2-AS1	RPL35AP5
CCDC154		GABRA3	MIR590	GATA1	GPR17
ZNF837		LAT2	SPDYE2	CSF1	EIF1AX-AS1
LINC01376		RECQL	ADNP-AS1	MALRD1	C5
NAXD-AS1		COA6	ADORA2A-AS1	WT1-AS	RIMKLB
GASK1B		MED18	LINC02251	LINC02421	SPDYE5
FIBCD1		TXNDC12	TMEM92	VWA3A	GABRR2
RP9P		RIMBP2	PGLYRP1	TMEM132C	C6orf163
DYNC1I1		MPC2	LINC00303	NXPH3	RPE65
SEC14L5		NSMCE2	GDF7	ITPK1P1	IGSF1
ENSAP2		RHEBP2	LSAMP	BHLHA15	IFNA20P
TRAM2-AS1		ANKRD13C-DT	CXCL6	FSIP2	MCOLN2
LINC02846		ASF1A	EVX1	ADRA1D	Y_RNA
LINC02361		HCFC1R1	SNORA2A		CDYL2
APLF		DYDC2	UBE2L4		SMO
ZNF585B		CCDC91	APOL4		CHST13
LINC01622		GAPDHP71	PTCHD4		HK2-DT
FXYD4		CES1	TLCD4-RWDD3		CAMK4
CASQ2		CCN1	CD200R1		TMEM63C
DSCAM		SPRR2D	SLC30A3		FAM171A2
INHBE		HSPB8	LCK		EVI2B
AKR1B10		MILIP	FLJ46284		NIPAL4
FEZ1		IL23A	METTL21EP		SHC3
FAAP24		DIP2C-AS1	C3orf85		FCMR
TMPRSS5		PDCL	SELPLG		RN7SKP80
ANXA8		TMEM126A	SUGT1P4-STRA6LP		BDKRB1
RWDD4P2		TUBB2A	SAMD13		CHSY3
PSG1		RPS27P4	SEMA3F-AS1		PPIAP41
MRGPRE		PXDC1	TTC23-AS1		FAM181B
PLXDC1		BUD13	PTMAP3		RPS5P2
TSC22D1-AS1		OARD1	TOMM5		ATP13A3-DT
SDHDP6		HCG4B	SRRM2-AS1		CDH26
GTSE1-DT		TCEA1P2	CCDC116		LINC01012
LINC01273		HSP90AA2P	ADCY5		EOGT-DT
FGF13		ACYP2	DPF1		VANGL2
ZNF460		GTF2H5	IL9RP3		MCOLN3
CHI3L2		KIAA1586	FCRL1		LRFN1
SPRR1B		MRPL58	SPA17		NRAV
GREM2		RPL22P1	NCBP2-AS1		ITGB5-AS1
PAX3		SDHAF3	NPIPB10P		ARHGAP40
CD86		RAB39B	MAK		GJC1
TF		CLIC2	CHRNA10		TEKT4P2
HCN1		ZNF503-AS2	GTF2H2C		CREG2
CALN1		MT1M	ZNF217-AS1		GNB3
SPATA31C2		SOX30	TCEA1P4		DDX59-AS1
CPN1		PRXL2B	NDUFAF4P3		LINC02809
BEST2		TOGARAM2	CHST2		FLJ42393
LINC01711		LNCAROD	SYT2-AS1		DRD1
RTL9		HNRNPCP2	NPM1P32		KRT2
SLC1A3-AS1		BORCS7	PRSS48		CRMA
ZFP2		LINC02487	SCUBE3-AS1		ZNF594-DT
LCMT1-AS1		C12orf57	AGMO		ST18
POPDC3		NDUFAF1	FAM183BP		GNAS-AS1
EDN2		SAA1	MIR27B		PAIP1P1
GGN		SSX1	LPAR1		RIMS2
C11orf65		GAS7	RPL29P20		GPR82
ASTL		CCDC112	ITFG2-AS1		SCNN1B
TMEM132D-AS1		FECH	TGM7		LEAP2
SYPL2		H2BC11	CTXND1		ZNF546
LINC02014		KBTBD4	RNU6-322P		GSDME
KRT77		CAPN1-AS1	MADCAM1-AS1		SLC52A1
IL36G		LINC00942	PCP4		ISG20L2P2
PPIAP29		RRAGC	RDH10-AS1		PANCR
APBA2		JPH2	NTN5		TUBA5P
CASC8		RPS15P4	R3HDML		GAREM2
SYT11		CST6	ATP1B3-AS1		LINC01977
LINC00992		TUBD1	N4BP2L1		PABPC4-AS1
PAGE1		LINC02580	ZNF567-DT		PTPRK
CSNK2A3		NPY4R2	HAL		ERI3-IT1
CDC42P6		GREB1	LINC00887		AK8
ACKR2		TCEAL1	USP27X		LINC00612
KRT18P17		OVAAL	C12orf71BP		RN7SKP26
ADGRL3		NPM1P27	PPIAP4		SRRM1P3
ARHGEF17-AS1		KAT2B	MIR3176		TVP23C-CDRT4
COA6-AS1		PSG9	CHST3		KCNV2
SLC11A1		CCNK	ZNF69		TOX2
HSPD1P4		CYTIP	CYCSP10		SULT1B1
SERBP1P5		DSE	CARNMT1-AS1		HLCS-AS1
SLC24A3		CSTA	TP53AIP1		HSD3BP5
LINC02511		NNMT	MSANTD1		TUBG1P
NALCN-AS1		FASLG	KRT8P33		SLFNL1
TRAC		OTUD6B-AS1	SULT1A3		AQP1
RGS6		CABYR	SKOR1		RNF157-AS1
RPL18P11		RPL24P4	FAM13A-AS1		APOBEC3G
IZUMO2		LINC00239	AFG3L1P		CA3-AS1
DIPK2B		RNF223	TNFRSF10A-AS1		ANO7
FNBP1P1		WNT5A	LINC02019		FTOP1
STK32B		CRYAB	EVA1A-AS		PRORSD1P
CDKL3		ATP8B3	CAMK2A		TNNT2
GRIA2		DCTN6	VMO1		DRC1
RNVU1-15		TREH	BLTP3B-DT		LRRC73
SNORD3B-1		GAS6-DT	TTLL6		EML6-AS1
SNRPGP2		LINC01270	MIR200B		RPS26P22
AGBL1		VCF2	AIM2		LINC00939
SRP9P1		OTOP1	METTL5P2		SALRNA2
LINC02542		H2AC13	ADRB1		RPL12P42
COL26A1		OR10H1	PET100		ZNRF3-IT1
MRAS		ERP27	TDRD6		MATN1-AS1
RNF225		FGF3	RSL24D1P6		KRT84
SULT1C3		GAST	ZNF25		LRRC26
SRD5A2		MAGEA11	CDH16		MIR181A2HG
OOEP		CCL22	TSHZ2		HEG1
GPRASP2		GJB4	ITPRID2-DT		HAS2
PHOSPHO1		SERPINB8	NEURL1		SRPX
FAM229B		SYNC	POU5F1P6		PLSCR2
LINC02065		CREM	RNA5SP311		RARRES1
LIMD2		METTL21A	THOC1-DT		DPY19L2P2
GSDMA		CCDC171	HDHD5-AS1		GGACT
EIF5AP4		CDKN2D	PDE6B		LINC01618
FYB2		MPO	F2R		TRPC6P2
SCRT1		TUBB3	BNIP3P11		FARSA-AS1
DCT		HSPA2	YBX1P4		TTYH1
PRKN		ENOX1	C2CD5-AS1		NRADDP
CALCB		RRAD	PCBP2-OT1		NEURL2
ATP6AP1-DT		NTNG2	RGS17P1		LINC00954
BRCC3P1		PSTK	INSM2		PLCG1-AS1
FGF11		FTH1P23	TMEM231P1		CYP26B1
H3C2		PIP4P2	ZNF100		ASB9P1
MIR762HG		C9orf85	SNX15		LINC02816
INSYN1-AS1		FLJ20021	TMEM86B		OBSCN-AS1
SUSD4		ALOX5AP	MPC1-DT		KCNF1
GUSBP5		BNIP1	ZEBTR		CHRNA1
CYP2F1		NCF2	EDDM13		UGT1A4
PPP1R36		RAG1	RNF213-AS1		PARLP1
TGFBR3L		ALDH1A2	SLC2A4		KDR
SLAMF8		LSM1	LINC01811		CDC42P4
KIF26B		H4C5	WNT5B		OFD1P17
CAVIN2		SPANXB1	CFAP119		SLC36A2
GPR62		TMEM40	PIK3IP1-DT		POU3F2
TRAT1		RPS20P14	ZBTB12BP		FAM90A25P
BTLA		ATOH8	ANKRD23		CCN3
TRPC3		PPIAP11	SNORD69		C9orf153
ANKH-DT		SMAP1	FPGT-TNNI3K		SLC25A6P5
PCDHB11		SUMO2P21	NCMAP		OR5AK4P
RPL7AP76		FOSL2-AS1	SLC17A4		CCDC196
LINC00601		QKILA	SPACDR		TGM5
C12orf56		SLC8A2	SYBU-AS1		VPS13C-DT
NTS		TMEM132B	EPIC1		GAPDHP61
LINC02458		MKX	FBP2		HCN4
ONECUT1		CDK5R2	LMO7-AS1		SPDYE22P
SNORA30		OTOA	PRDM4-AS1		LINC01597
LINC01152		RENBP	MIR5581		TLR8-AS1
KCNA7		PKNOX2	MDGA1		MTND1P32
MAGEB5		MED30	RBP2		LRRC8C-DT
SSX6P		DLGAP1	PRR18		MTCL3
HMGN1P9		LINC01234	CACNA1I		SLC30A4-AS1
LINC00390		SMTNL2	GTF2IP14		RPS12P2
AHRR		CCNB3	SOCS2		RN7SL619P
CDC37P2		ATP1A2	C1QTNF3		BLNK
DIRAS1		H4C16	ZGLP1		RN7SKP23
FOXD3-AS1		GRIA1	COX20		VAC14-AS1
AACSP1		BANK1	SELENOO-AS1		GBA1
ST13P6		MRPS30-DT	PXN-AS1		ABI3BP
RASIP1		FTH1P11	NEUROD2		CA14
APOD		C21orf91	MYRFL		SLC4A1APP1
PPP1R2B		C9orf57	MGC32805		ZNF853
MINDY2-DT		ZNF469	CIR1P2		SYNGR1
MB		LONRF3	APBB1		RPS29P14
BCLAF1P2		MIR1915HG	SNORA71B		LINC01633
C16orf95		LSM14A	NBPF6		MIRLET7G
TPI1P1		DTWD2	TUBB8P1		GALNTL6
PHEX		SPINK4	MIR647		SPARC
LLPHP3		H2AC15	LYNX1		PGM5
LINC02328		BDH2	HNRNPA3P9		P2RX2
CCDC63		LINC01547	SMOC2		LINC02343
IGBP1P1		RAMAC	RASA4EP		GARIN2
CCDC102B		DGKB	AGAP5		LINC02858
H1-4		LINC02953	ATXN7L3-AS1		LINC02133
GUCY2EP		LY9	ZNF433-AS1		SNORA38B
HEXIM2		MED31	ALG13-AS1		IGF2BP2-AS1
S1PR4		TRBV20OR9-2	TMEM30BP1		DPYSL5
CBLN3		KDM4D	SYNGAP1		FRMPD1
WBP1P1		ULBP1	ST6GAL2		MTND4P23
DLX2		RAB13	NUDCP2		NRROS
CAVIN3		RASD2	INHBC		FSIP1
SPDYC		UBE2V1P2	PLEKHD1		RBM44
GRIP2		CHST11	PFN4		EPS15-AS1
SLC8A1		APOL3	ENPP7P11		CAMTA2-AS1
TAF9BP1		EIF4HP1	VTI1BP2		SLC22A17
HHATL		LINC00920	GIMAP6		CHRND
ACE2-DT		GOLGA6EP	EN2		GYG2
GALNT15		ANO2	KCNS2		LINC01555
LMCD1-AS1		MAGEA3	EBAG9P1		Metazoa_SRP
ANKFN1		GJA5	BBS1		RNU4-56P
COLEC11		ETS2-AS1	RPL12P35		FBRSL1P1
NEPRO-AS1		RRAGC-DT	ZNF304		CPNE4
SERPINC1		ALPL	H2AZP1		HELT
PDLIM4		CPA5	TNMD		SLC36A3
CD109-AS1		SOX14	MIR6804		KCNIP1-AS1
CCDC26		TPRXL	FBLN7		TRIM26
ZNF322P1		LINC02159	PLCL2		COL21A1
PBX3-DT		ANKRD37	NADK2-AS1		SAPCD2P3
C11orf16		EID2	PRMT5-DT		RNF14P3
PCNAP4		HSP90AB3P	PLIN4		CDKN2A-AS1
TTC36-AS1		CRYGC	XIAPP3		ASTN2-AS1
LINC01257		TMSB4XP8	CC2D2B		MIR6745
LINC00404		DAPP1	HMGN1P1		BUD13P1
CERS1		NRCAM	PRRX2		TMEM263-DT
ZNF221		LINC02874	MESP1		ATP11AUN
CYYR1-AS1		TNFSF9	RPS6P25		GREM1
MYO18B		TFEC	PDZD2		TUFMP1
CEP112		KLF9	KRTAP4-6		ASXL3
IPCEF1		MPZ	SNORD6		RPL39P36
HLA-V		CDKN1C	FAM238C		RIMBP3C
IGFBP1		HMGN3-AS1	AGAP13P		GPR34
GARIN5A		LUCAT1	CDKN2B-AS1		HCFC1-AS1
SCGB1B2P		IFITM2	MIR186		WSCD1
LHX3		SLC8A1-AS1	NUTM2D		ARAP1-AS2
LINC02718		PLA2G4D	LIFR		BNIP3P4
RHBDL2		NAP1L4P1	ADRA2B		SPDYE1
KCNJ3		H2BC6-AS1	SSPN		ITGA10
ANKRD33B		CST1	MCCC1-AS1		ERVMER34-1
FLG2		SPANXD	U4		SLC22A13
FPASL		EXOC3-AS1	LINC02572		HNRNPA1P17
SPSB3		NECAB2	RNU4-78P		GGT5
SMARCA5-AS1		RAD50	SPRY4-AS1		RETREG1-AS1
BAZ2B-AS1		SEMA3B-AS1	DTX2P1		HSPB7
B3GALNT1		CD300C	RNU6-343P		RN7SL473P
TREML2		LINC01979	DLEU7		MUSTN1
NUDT19-DT		IRAG1	IGHV4-80		PPIAP70
LINC03074		EIF2S2P4	PABPN1P1		SNORA22B
RBMXP2		YWHAZP3	RPL12P14		MESTIT1
AKR1C4		EFCAB7	MYOSLID		SHLD2P3
RPS26P6		LINC01485	MAL2-AS1		CIMAP1A
FNDC11		FMO4	NPIPB2		RNA5SP395
RRS1-DT		CSMD2	APPAT		RPL15P21
SLC25A41		CPNE6	TTC23L		RPL9P32
LURAP1L-AS1		LINC02323	LINC00852		GAPDHP2
BZW1P2		SENP8	TMEM82		SSTR3
ZNF112		TMEM88B	FAM86JP		RAB40AL
CFAP45		LINC03007	LINC00870		KPRP
ST6GALNAC5		GCK	GUSBP2		KRTAP4-4
LINC02447		MASP1	HNRNPA1P49		PFN1P6
CCL26		LRRC36	RPS15AP1
GLIS2		CCDC170	ZNF670-ZNF695
LINC01521		HOMER2	TIMM23B-AGAP6
IGF2BP1		KIAA1755	IFITM5
KCNN1		SLC39A12	LINC02951
KIF17		SLC5A11	RAI14
H1-6		LINC00426	LRP2
LINC01239		UBQLN1-AS1	POLR2J2
ZPLD2P		STUB1-DT	MYBPC1
ZCCHC12		SLC4A10	SLCO4C1
TSPEAR-AS2		H3C13	CYP4Z1
SLIT3		LINC01842	RAB44
H2AC19		CABP4	ABCB4
FAM78B		SBK1	ETF1P2
SLC26A8		SERBP1P1	KCNIP2-AS1
CD36		TNRC6C	LPAR6
INS		ZMYND12	TMEM74B
LL22NC01-81G9.3		H2BC7	SGSM3-AS1
H4C11		LINC01164	RPL7AP43
CXCR6		LINC01742	TAS2R6P
WASIR2		TLR6	PROC
CDK13-DT		DNM1P35	SEMA6A
LINC02244		PIGBOS1	COL12A1
MMP2		MEIS3	OR7E38P
LINC01778		PERM1	DNAJB13
CZIB-DT		CARD8-AS1	URAHP
RNVU1-31		DNAJB6P3	MZB1
RCSD1		LINC02446	PYGM
ADORA2BP1		OTULIN-DT	SMG1P6
BECN2		ERCC6L2-AS1	HOXB-AS1
CXCR4		LY96	SPDYA
LINC01825		PPY	CCT6B
SEMA5B		LDHC	FCN3
SLC9A9		KRT9	PNRC2P1
EVC		C10orf90	POU5F1P4
RPL7P17		CALML3-AS1	PLCD4
TAF11L11		GABBR2	CRIPTOP6
LIX1		LIN7A	KIF4B
ARL14EPL		CYP2C18	HNRNPCP7
H4C1		GAPDHP1	MBOAT4
POM121L2		CBX3P9	OR1L8
PDE10A		CCDC3	AK3P5
IMPDH1P3		CD63-AS1	LDB3
ADAM18		RIMKLA	RPL11P3
PDE7A-DT		FAM174A	LINC00867
ORM2		NINJ2	ATP5MGP8
RNU6-1067P		LINC02613	DDX18P1
TPT1P10		FREY1	RNU6-689P
LINC00865		PSG11	LRRC3C
CALHM1		KCTD16	RNU6-97P
VENTX		CSAG1	ASLP1
LINC02751		SERPINE1	GRPR
GLYATL1		HOMER3	CNPY2-AS1
APOA5		RTBDN	SNORD100
RPL7AP60		LINC00630	GAPDHP32
CIBAR1P1		AK7	SAMMSON
OTOP3		TRDC	FAM169A-AS1
PPP1R16B		RP1L1	CETP
APCDD1L-DT		HMGN5	ST8SIA5-DT
LINC01695		TPRG1	RPS12P26
H2BC12L		HARBI1	NAA11
FAM9B		SPATA12	SLC23A1
PPP4R3C		RYR1
BUD31P2		ARB2BP
AFF2		LINC00707
LRRIQ3		CHODL
ALG1L3P		RNF103-CHMP3
KCNK9		LINP1
NQO1-DT		CDC26P1
ANKRD31		XCR1
CBLL1-AS1		KCNJ4
ST13P19		CCR4
YWHAZP2		LINC00504
KRT3		H2BC14
BRD7P2		LINC01488
TIPARP-AS1		SPANXA1
CYP2T3P		DEPP1
		RPL34-DT
		SLAMF7
		DNAJB6P1
		H2BC18
		MYBPC3
		ABCC9
		TBX4
		LINC01204
		ZNF429
		ANKRD2
		ZNF556
		KCNQ2
		TTLL7
		LRRC49
		IFITM3P2
		LINC00847
		PSENEN
		CMKLR2
		IL23R
		MEGF10
		TWF1P1
		TNNC2
		LINC02341
		CXCL5
		PXDN
		LINC01823
		ZDHHC19
		LINC02522
		LINC01393
		SMIM2
		UNC13C
		MYL4
		PAGE4
		U8
		EHD2
		TTC23L-AS1
		SUMO4
		LINC01121
		ITIH5
		LGALS1
		EIF4BP3
		COL5A3
		MMP19
		USH2A
		ALLC
		ANXA8L1
		FXYD6-AS1
		GALNT16-AS1
		GOLGA8O
		SPATA41
		UBE2U
		LINC02600
		CARMAL
		BRWD1-AS2
		PRDM9
		ZNF687-AS1
		SMIM15P2
		RAB6D
		RPL7AP62
		CYP4A11
		SULT1C4
		HRG
		SLC6A18
		NSG2
		CD3E
		IRAIN
		LINC00907
		PKD2L1
		LINC00842
		SCN3B
		ANXA2R-AS1
		LINC02964
		PRR19
		C5AR2
		HRH2
		OPRK1
		LINC01714
		LINC02576
		SELENOTP1
		NOX5
		FBN3
		RFPL4A
		GAB3
		FABP6-AS1
		CPXM2
		ICMT-DT
		LDC1P
		LINC01460
		OR7E162P
		TLR10
		LINC00689
		RERG
		OTOP2
		BPIFB5P
		PRR34
		LINC03098
		RAB3C
		ARMH4
		LINC03002
		RHOQP1
		SULT1A2
		RPL5P4
		RABGEF1P3
		CCDC194
		KRT74
		LINC01522
		PALM
		TTC24
		LRRTM4
		VWA3B
		KRT18P15
		PDLIM3
		AKR1D1
		DRGX
		GRIK4
		GOLGA6L2
		AGPAT4
		MIAT
		ADM-DT
		SHOX2
		GABARAP
		CT75
		SSC5D
		CHGB
		GRIK3
		USP21P1
		LINC02525
		LCNL1
		UNC5B-AS1
		DUSP5-DT
		PGAM1P5
		FBXO34-AS1
		RPL39P38
		RNU6-696P
		TEX13C
		SNRPGP10
		TBC1D9
		MTTP
		RPL17P18
		INO80D-AS1
		LINC00518
		MEP1B
		SPACA6-AS1
		OXR1-AS1
		NPIPB9
		CHD9NB
		FTH1P1
		LRRC71
		XKR9
		ZNF382
		ANGPT4
		CFAP61
		DPH1-AS1
		H4C2
		KCNMB2-AS1
		MAMDC2
		LAMA1
		SLC2A14
		LINC00471
		VEGFD
		RGS5
		CPNE9
		KLKP1
		LDLRAD4
		TTC9-DT
		CBR1-AS1
		FTH1P19
		CLGN
		CNTN2
		XIRP1
		WNT5A-AS1
		KBTBD12
		LINC02225
		ACOT12
		RBM24
		MICD
		BVES
		OPRM1
		TEK
		FAM25C
		RPL31P44
		LINC02547
		NCKAP1L
		SRRM4
		PRDM7
		UQCRFS1-DT
		SSX5
		RAB33A
		SIRT4
		EMX1
		SMG1P2

## Sheet: Table S7
Table S7. Metal overlap DEGs of LC
LC Bi-Ga only up-DEGs	LC Ga-Drug only up-DEGs	LC Bi-Ga-Drug only up-DEGs	LC Ga and Bi-Ga up-DEGs	LC Ga and Ga-Drug up-DEGs	LC Ga and Bi-Ga-Drug up-DEGs	LC Bi-Ga and Ga-Drug up-DEGs	LC Bi-Ga and Bi-Ga-Drug up-DEGs	LC Ga-Drug and Bi-Ga-Drug up-DEGs	LC Ga and Bi-Ga and Ga-Drug up-DEGs	LC Ga and Bi-Ga and Bi-Ga-Drug up-DEGs	LC Ga and Ga-Drug and Bi-Ga-Drug up-DEGs	LC Bi-Ga and Ga-Drug and Bi-Ga-Drug up-DEGs	LC Ga and Bi-Ga and Ga-Drug and Bi-Ga-Drug up-DEGs	LC Ga only down-DEGs	LC Bi-Ga only down-DEGs	LC Ga-Drug only down-DEGs	LC Bi-Ga-Drug only down-DEGs	LC Ga and Bi-Ga down-DEGs	LC Ga and Ga-Drug down-DEGs	LC Ga and Bi-Ga-Drug down-DEGs	LC Bi-Ga and Ga-Drug down-DEGs	LC Bi-Ga and Bi-Ga-Drug down-DEGs	LC Ga-Drug and Bi-Ga-Drug down-DEGs	LC Ga and Bi-Ga and Ga-Drug down-DEGs	LC Ga and Bi-Ga and Bi-Ga-Drug down-DEGs	LC Ga and Ga-Drug and Bi-Ga-Drug down-DEGs	LC Bi-Ga and Ga-Drug and Bi-Ga-Drug down-DEGs	LC Ga and Bi-Ga and Ga-Drug and Bi-Ga-Drug down-DEGs
CUTA	PEG10	CDC42EP1	THOC7	CLIC4	SLC25A46	YTHDC1	RNH1	MCM2	SNX6	PARN	MTHFD2	SLC30A2	ESCO2	SDF4	GOLGA8B	PGD	SCD	RHPN1	AGRN	CEL	CTSK	H19	HK2	HSPG2	ESPNP	SLC2A1	NELL1	MUC5AC
RBFOX2	BRPF3	TRIB3	BAG2	STMN1	PBDC1	LINC02606	CHRNA7	KRT80	SSX2IP	TTPA	ATAD2	DHRS11	CMC2	VWA1	GPR89A	PADI3	ERMP1	SCRIB	ARHGEF16	SPAG4	ZKSCAN2-DT	NKD1	IGFBP5	D2HGDH	P2RX6	OBSCN	PHRF1	MUC5B
MARF1	KLF10	GDF15	MT2A	ZNF644	SMIM8	PMS2P6	IFI27L1	WARS1	ATP5MG	CCDC68	ZWILCH	IFI27	None	MIB2	DAPK2	WNT5A	HMGCR	ADAMTS13	DHRS3	PTPRK	MTCP1	HAL	SLC6A6	MUC2	NHLH1	CHST2	NXF2	THBD
GTPBP6	C8orf33	E2F1	MNAT1	CACYBP	CYP1B1	NDUFB8P2	GABPB1-IT1	RFWD3	PIBF1	FAM133DP	RRM2	CCR7	ITGB3BP	CLSTN1	GOLGA2P5	LRIG1	PTK2	HAGHL	EPHA2	ADCY5	LINC02783	DANT2	TKT	PLIN4	CYP2W1	FAT2	LINC01355	DNHD1
HRAS	UTP4	CDR2L	PPP2R3C	ZBTB41	ZNF227	ARSL	SP5	MYBL2	NT5C3A	LHX8	HIGD1A	CSPG4P12	SRFBP1	PLOD1	ANKRD18A	ST6GAL1	INSIG1	RNF208	PTPRU	CACNA1H	CYP4A22	ANXA2R-AS1	FGFBP1	SCX	AKR7A3	PLAT	SNX15	None
MEMO1P1	CXCL17	MAP1A	LSM12P1	EPRS1	PDE5A	UGT1A4	NUDT6	CDT1	SNX10	AXDND1	PSAT1	CCDC85A	MNS1	ATP13A2	FTX	JADE2	ARRDC3	SLC16A8	PTPRF	FAM157C	SNORA71B	HOXD13	SPP1	RHBDL1	NHERF4	DDIT4	EEF1GP5	MROH6
SLC5A8	PAK1	S100P	C2orf76	DDX1	RN7SL1	FAM228A	MTHFS	ZWINT	RPA3	THRB-AS1	ISCA1	MAP3K4-AS1	CHAMP1	ECE1	ZNF407	ACTB	HMGCS1	AATK	ELF3	TAMALIN	TNN	BTN2A3P	IGFBP3	MYO15B	CLCNKA	DMBT1	LINC00648	FCGBP
MMEL1	LARP6	CCND3	WASH6P	PREPL	LINC03046	ZC3H12D	KCNJ15	SLC1A4	METTL18	DYRK3-AS1	MAP1LC3B	EFCC1	GLRX2	SERINC2	SCG2	LAMB1	ZNF395	RNF207	SDC1	PIK3IP1	COL8A1	ARHGEF4-AS1	HEY1	PAQR6	NMUR1	NECTIN1	NONOP2	CGB7
DENND11	FEZ1	FAM222A	CEP20	EIF5B	SDCCAG8	LINC02527	ISCA2P1	CDCA5	XRCC4	RPS6P25	RBBP8	ANK1	SLC35G1	TINAGL1	ZC4H2	PAMR1	TRAPPC9	ADAM8	GPC1	CPAMD8	CTSW	HOXD10	NDRG1	TNFRSF25	KISS1	LRP1	LINC00370	SPACA6
TWIST2	RPL39L	ZMYND19	ABRAXAS1	DDX18	SPCS2P4	AQP8	TMEM97P1	PLAU	DTWD2	BBOX1	BRIX1	NUDT10	ZNF680	NHSL3	TRAPPC2	GAPDH	CNTN1	IQCN	NUP210	GGN	ARHGAP27P1-BPTFP1-KPNA2P3	ARHGAP31	HK1	SLC6A10P	CAPN11	CEMIP	TBILA	LRRC32
HOXA5	HOXB9	EIF4EBP1	IFIT1	HAT1	FAM210B	CELF3	SNRPA1-DT	TNFRSF12A	RHEBP2	SINHCAF	NCAPG	FAM167A	ZSCAN31	JUN	ZCCHC12	CEACAM5	MCTP2	WASH2P	NBEAL2	CD37	LGR5	KLHL32	AHNAK	MYH7B	ACTG1P3	SEMA4B	LINC00668	SAXO4
NDNF-AS1	PITHD1	MAP7D1	ACSM3	ZC3H15	BCYRN1	LINC00628	INKA1	LBH	EFCAB7	FAM218A	CDC6	GALR1	AP1S2	SHC1	CRYBB2P1	RPS21	ERRFI1	AMDHD2	SCAP	DTX1	HNRNPRP1	LINC02175	SORL1	SLC25A25-AS1	SIMC1P1	RAI1	LIPC	FXYD3
H4C15	NBPF1	RPUSD1	CCSER1	MYO1B	SERPINB7	PDE7B-AS1	TEX14BP	FEN1	FASTKD3	ACSM4	RFC3	RHOXF1P3	RAD17	ADAM15	RUNDC3A-AS1	SLC7A8	MSMO1	TRIM17	PLXNB1	TRPV3	TTC23-AS1	EIF1P4	GPRC5A	MXRA8	EVX1-AS	ALDH3A1	FLNB-AS1	EFEMP2
PRRC2A	PARP12	BRMS1	THAP2	BZW1	NPL	LINC02932	STK32B	CHAC1	ACACA	ZNF485	RAD51AP1	NEUROG2	FAM111B	LMNA	TOMM22-DT	FAM174B	PGM1	LCAT	SEMA3F	SAXO3	ECI1-AS1	CHMP1B2P	DHRS2	WFIKKN1	ACAN	KRT19	IDI2-AS1	SCART1
RPL13AP12	ABCA12	PKMYT1	ZFPM2	CGGBP1	TLR6	MARK2P9	U3	ARHGEF2	RAD54B	OXA1L-DT	CHEK1	MATK	FNIP2	IGSF8	ZNF814	RPS28P7	ANKZF1	WDR97	ITGB5	ETV2	LINC02910	HM13-IT1	ZFP36L1	ATG16L2	IGLCOR22-1	ITGB4	OSMR-DT	ODAD1
CDH20	PYCR3	CLTB	MARCHF1	CD47	FAM120B	DNAAF3-AS1	COMP	MCM3	GNB4	LINC00865	NKAP	IRF8	BCAT1	QSOX1	CATSPER2	P4HA2	PRR11	VWF	PLXNA1	EIF4A1	LEAP2	TUBA3D	IGF1R	STX1A	TMEM210	SLC16A3	CERNA2	MIR600HG
MAN1B1-DT	CTSV	CHAF1A	ZMPSTE24-DT	CSTA	GUCY1A2	RALGAPA1P1	FOXH1	MCAM	KIAA1586	LINC01842	BLOC1S2	RET	EPGN	LAMB3	CRYGS	LRG1	MID1	TOR4A	GAK	FAM181B	KLK7	FKBP9P1	B4GALT5	ADM5	HPD	MKNK2	GNRH1	ARHGAP27
UPK3BL3P	ZNF641	RELB	NUDT7	HLTF	NEU1	CPNE9	HAPSTR2	FAM53C	PUS10	SLC16A6P1	RECQL	H3C7	ALKBH8	MOGS	LINC02985	IGSF3	PPP1R3B	DNASE1L2	FGFRL1	RHOF	PRDM16-DT	RORA-AS1	PLK1	RSKR	ACTG1P1	LDLR	RBMS3	LINC00930
LINC01418	EME1	POLE	ALG14	DHX36	LRRC19	CT45A3	SLC25A48	OSBPL6	LEF1	PTMAP9	GSTA1	FUOM	GTF2H2C	PROM2	SLC22A14	FJX1	MOB3A	LINC01451	FGFR3	SCN4B	TTC36-AS1	SERPINB11	KANK1	NPR2	CFAP100	ID1	LINC02422	TMEM91
NTRK1	SCNM1	ASF1B	PRKG1	KPNA4	NUTM2A-AS1	FTLP2	H2AC13	DPF1	SLITRK4	H1-4	MCM4	CDIP1	PCGF6	HS6ST1	DIABLO	FAM110C	TNFRSF19	CARNS1	FGFR4	PDLIM4	RPL23AP32	NMUR2	BHLHE40	LIME1	C13orf46	LIF	IL10RB	SALL4
ATP1A4	USP54	SRXN1	TMEM100	NMD3	RUNDC3B	RASL11B	PNRC1-DT	APOBEC3B	TAFA4	VAMP7	SVIP	KY	IFT88	MZT2A	STN1	XXYLT1	FRMD4B	MYO15A	MICALL2	RP1L1	STPG4	LINC01331	C2CD4A	SSC5D	SLC35G5	SUN2	TMC1	MUC16
NPAS2-AS1	DNAJC6	LAGE3	ERC2	PDCD10	BRD7P2	TRGV9	ZPBP	CENPO	KIF27	NR4A1AS	CCDC59	PTPRN2	CCDC181	IGFBP2	MGAT5B	ITPK1	FHIP1A	TREX2	TTYH3	FBN3	ZBTB47-AS1	SEC62-AS1	ADM	IZUMO4	PCDHB1	ANGPTL4	UVRAG-DT	CSPG4
KIAA1328P1	MSANTD7	KRT4	MPPED2-AS1	DCUN1D1	TIGD7	IRAG1	LYZL2	THBS1	DOCK11	FAM3B	PPIL4	PLPP7	TEX30	CHPF	NPTN-IT1	CCNF	BUB1	APBA2	CLDN3	CDPF1P1	SFTPD	IQUB	GPR157	TTLL3	SLC31A1P1	FAM83F	MYLK3	MIRLET7BHG
FOXN1	ALKBH3	AP3B2	LINC01290	G3BP2	ZBTB20	LINC02169	MINDY2-DT	E2F2	LINC01806	HEPACAM2	LAMP3	LINC02323	IQCH-AS1	OBSL1	U2AF1	RPS29	AK4	RBP5	CLDN4	RASAL3	HOXA9	CASQ1	TM4SF1	SLC9A5	LINC03010	SLC27A1	C2orf66	PPIEL
NBPF2P	ICAM1	ADM2	SNHG31	SCOC	ZNF441	SIRPB2	RNF222	TUFT1	EEF1AKMT1	RAB5C-AS1	EIF5A2	CSF2RA	UBE2E4P	ITM2C	CFAP210	EVA1C	MAML2	KCNJ14	HSPB1	PIANP	TIMMDC1-DT	C21orf62-AS1	POMGNT1	CYSRT1	ATP5F1AP10	MAMDC4	BCAR3-AS1	TBC1D3L
CACNA2D3	ATP6V0A2	NCAPH2	RAB3C	SUB1	TEX36	ITIH6	HNF1A	TOP3A	ZNF747	TEN1	CDC7	STX11	ZNF354A	RNPEPL1	GABRG2	LHPP	PTHLH	TMC8	EPHB4	EXOC3L1	CEP295NL	DNAH6	KIF20A	NTN5	CDH22	IL4R	ATOH7	SLC1A6
TIE1	STK32A	SERPINE2	APBB1IP	TARS1	ZNF91	NHIP	TUBG1P	ATF3	PLGRKT	EDDM13	TEX15	CAMK2B	RFXAP	ATG4B	IFNL3P1	EFNA1	EXOC4	ACRBP	FHIP2B	GRID2IP	KYAT1	ALOX12P1	LGALS1	ENTPD8	MUC4	PNCK	KLK15	PADI1
RAB42	TCF7	TRIM35	PACRG	IL6ST	SLC25A21-AS1	MAP3K15	MKRN3	UHRF1	NTS	FAM221A	GINS1	TRPC3	ZNF136	WDR6	C4BPAP1	RPL3P4	FRY	KCNQ2	PLEC	CCL17	EXOC3L4	ETS2-AS1	EGLN3	RNF224	RPSAP11	SOX9	LINC00598	STRC
GJA4	GPRIN1	C19orf48P		DEK	HOXC8	LINC01561	HELZ-AS1	RIMS4	NR5A2	VPS11-DT	GPATCH11	CYGB	CTH	LAMB2	LINC02614	EZH1	SBF2	PRR22	TBC1D2	UNC5CL	RHOG2P	CACNG6	SDK1	LINC01002	LRTM2	SDK2	HELLPAR	NNAT
FALEC	RAD51	MRPS11	RBM44	GLO1	KBTBD6-DT	CCHCR1	SYNPR-AS1	UPP1	TTC23L-AS1		CEBPG	MOV10L1	POLR3G	SEMA3B	PAX8	RPL17P7	PLIN2	HES4	NIBAN2	RASGRP2	STUM	DNAI4	PRKAB1	KLK14	LINC00184	SEMA4D	CNN2P9	RDH16
SMIM6	SRGAP2B	SURF2	NEK10	VTA1	C10orf90	CUBN	ST3GAL5-AS1	INHBE	NRK		SH3BGRL2	CD1D	PPP1R14C	TNK2	LAMTOR5-AS1	HNRNPA1L3	SEMA6A	MIOX	RXRA	ADRA2B	DSTNP2	PPP1R36	LOX	ADGRB1	TTC24	NFATC4	EGFR-AS1	CAPN12
PASD1	RNF144A	NALF2	IRAIN	CYCS	ROCK1P1	LINC02057	MARCHF4	CHST3	SPATA17		BCAS2	KCNK12	TMSB15A	DGKQ	ADGRE2	CHCHD6	KNSTRN	PDIA2	ABCA2	IRF9	RSPH1-DT	B3GALT5	SHANK2	CATSPERG	CLCN1	CACNA1B	C1orf162	NOL12
MRAP2	ZNF304	MRPL23	POLH-AS1	PCM1	H4C3	NEK2-DT	OR13J1	TNFAIP3	WASH8P		SPAG1	SH3BGR	IQCA1	MFSD10	GEMIN7-AS1	SOBP	HILPDA	HGFAC	EPS8L2	LINC02600	TAFA3	SLC2A3	IER5L	SRPK3	PPIAP53	CITED4	NR2F2-AS1	GFUS
CACNG7	GPR50	SDCBP2	SLC35F1	SDCBP	PNLIPRP3	TECTA	SLC24A4	NRGN	ZNF649		DDIAS	PRDM6-AS1	VASH2	WFS1	CEROX1	HSPA2	IGSF10	COL20A1	CAPN1	SLC6A16	ACY1	PCDHA9	TRIM14	SLC34A3	SPACA4	DNASE1	CDC42EP2	TENM4
ITGAD	WDR53	MAP1LC3A	SDAD1P1	VPS26A	RNU6-1263P	ZBBX	ZFX-AS1	CDC25A	NME5		CLGN	ZNF671	BORCS7	PCDH1	RPL23AP7	GAPDHP1	SERPINE1	TMEM191B	LTBP3	SYT2	AMT	HMGA1P8	LTBP1	CPNE7	PSMA2	FOXJ1	C11orf16	TBX6
ENTPD4-DT	ZNF331	GABRQ	RAC1P2	FAR1	USP38-DT	ALG1L14P	C16orf95	TUBB2B	ITGA6-AS1		RPS27L	KCNJ8	HMOX1	LMAN2	KCNS1	MAML3	SLC4A8	NEURL3	SLC29A2	ARAP1-AS2	GGCTP1	CNGB3	MMS19	RAB11FIP3	LINC01678	THBS3	NPFFR1	TSPEAR
MIR4713HG	CD83	OSR2	NACA3P	RAB6A	FAM13C	RPSAP70	TNFRSF8	SEPTIN3	PRLR		DTL	LRIG2-DT	DKK1	PDLIM7	PRICKLE2	PPIAP22	RALGPS1	PDE6B-AS1	PC	CBY2	LINC01805	OCLN	HCAR2	SCNN1D	HYI-AS1	SSPOP	RNU6-917P	SMPD4BP
RN7SL838P	DNAJC22	DNAJC9	LINC03033	CHORDC1	USP2-AS1	EIF4EBP3	DPYS	CREB5	ZSWIM5P2		RFC4	C11orf42	SHOC1	PTK7	LINC00571	EIF3FP3	RASGEF1A	HOXD9	ANKRD13D	RIPK3	CCN4	FRMPD2	SPRY1	IFITM10	SMIM39	ADSS1	SIRPB3P	OBSCN-AS1
PHLDA1-DT	NRIP3	NLRC5	SUCNR1	RDX	FAM86DP	MAGEL2	FAIM2	BEST1	ACTRT3		PSMG1	B3GNT8	CEP128	INTS1	CCR3	RPUSD4	NR6A1	ADAMTS10	SSH3	STAR	HNRNPA1P14	RTL1	THSD4	ARMH1	HSPA8P14	PPFIA4	MFF-DT	EMP3
C16orf96	KAT14	SLC27A3	MIR4453HG	TWF1	AKR1B10P1	KLF1	HK2-DT	AEN	KCNU1		UTP11	SNORA5A	PRKG2	TNRC18	INHBA	C16orf74	LINC02568	SCN4A	UNC93B1	DUX4L26	FAM163B	NANOS3	CLSTN2	MFNG	CATSPER2P1	CACNA1I	SMIM35	ASB2
ESAM-AS1	DACT3	SRPX2	RBM39P1	RPAP3	DEFB131B	ISM1	TREM2	HES6	RWDD4P1		FAM111A	HTR1D	INSL4	FSCN1	SSPN	BTN3A1	RPL10P9	TIGD3	LRP5	SWSAP1	OR7E26P	DUSP5-DT	CLCN6	AMN	MIR5572	PIF1	RGPD6	LIF-AS2
ZNF692-DT	DCLRE1B	WSCD1	SOX6	LIMA1	GOLGA8Q	S100B	NUDCP2	TBX2	NECTIN3-AS1		CHM	CABP1	CD163L1	POR	LINC02977	RPS3P4	ARHGAP19	TLCD3B	DHCR7	SLIT1	PARK7P1	RHOA-IT1	PTPRG	SLC49A3	CES1P1	LTBP2	TF	DBH
AGGF1P1	GGNBP2	FAM241A	C20orf202	RAP1B	ARPC3P1	IGLV4-60	TGFBR3L	KLHDC7B	ABLIM3		OGFRL1	UCP3	C5	GRINA	ZNF549	KBTBD7	TTC28	IGFL1P1	TSKU	GAPDH-DT	SLC25A30-AS1	LINC00877	FRAS1	TMPRSS9	PPP4R2P3	ALPL	IL33	FAM238C
ORM2	MOCOS	SLC66A1	ARHGAP5-AS1	OSBPL8	TRGV4	MAGEE2	RIMBP3	ANKRD33B	SEPTIN10P1		FBXO5	CKS1BP1	GPNMB	GPAA1	CPNE6	RPS15P4	EXPH5	LINC01341	TMPRSS4	HYPK	TUBB8B	HEATR6-DT	DNER	ABHD17AP5	SLC26A7	KCNQ1	LINC01004	NPIPB4
DMRTC2	SELL	ZDHHC14	ECRG4	MRPL42	MIR181A1HG	LINC02696	RPL10P13	SHANK3	CYP51A1P2		LINC02967	FGF21	SETD9	MROH1	EEF1A1P30	RPL14P1	IKZF2	FUT6	TRIM29	NT5CP1	ZNF471	CASK-AS1	FUT11	EGLN2	CYTIP	TROAP	SNHG5	MADCAM1
LINC00029	RGS7BP	KRT7	RGMB-AS1	TMPO	XCR1	TXLNB	MIR4754	RASL10B	NCKAP5		GPATCH2	CXCL12	SERTM1	BOP1	RIMKLBP2	RPS20P14	GLI2	ASGR1	ST14	CCDC27	TMEM220	BCDIN3D-AS1	SLC24A3	CYP4F23P	TMEM176A	KLF2P1	FMC1	ATP8B3
SMG7-AS1	ERICH5	SPHK1	ABHD12B	SCYL2	LINC01415	LINC02896	H2BP9	CDC45	PTOV1-AS1		BRCA1	CDK2AP2P2	RYR2	CPSF1	LINC00391	DHODH	MSRA	KCP	SCNN1A	SLCO4A1-AS1	TMEM35A	RGPD3	GPC3	UBAP1L	LINC01342	SOCS3	SMG1P6	IQANK1
GATA6-AS1	UGT3A2	TRMT61A	LINC01060	POMP	CCT6P3	HRC	FOXN3-AS1	PI3	RBM25-AS1		UPF3B	LINC02334	MTMR10	KIFC2	ICAM2	RPL7AP62	ZNF704	CCDC154	TRPV4	CIMAP1D	LINC02908	GPR137C	MDM4	PSD	LINC02519	B3GNT7	THEMIS3P	ADORA2A-AS1
NSF	C9orf40	KRT83	HSPA9P1	RB1	FMO4	LINC00701	EFNA2	CCNE1	EGFL6		PSPH	WFDC5	ROR1	RECQL4	IRX4-AS1	TSHZ2	PIK3CD	SLC23A1	FOS	RN7SL130P	RHOQ-AS1	GNAT1	LINC01843	NPIPB3	IFNA20P	PCSK9	KCNH8	ALOX5
PAK5	VSTM5	IKBKE	TM4SF18	CKAP2	DNAJC8P2	RPL32P18	AIM2	POLR3C	IL15		BRCA2	XKR7	XPOTP1	DAB2IP	SLC25A18	WARS2	GOLGA6L7	LINC01267	JAG2	LINC02288	NEXN-AS1	PLCL2	ANKRD37	NPIPB15	LINC02354	A4GALT	TBC1D3K	KIF12
EXTL1	KDM4D	PARD6A	TXNP6	B2M	RPL34-DT	FMO9P	UQCRBP2	PGBD5	NCAM2		ZC3H12C	PHOSPHO1	PENK	DNM1	EFCAB12	RPLP0P9	LINC01285	RUFY4	SPINT1	NKG7	DYNAP	GABARAP	TNFAIP8L1	TEKTIP1	ZFP3-DT	KCNN4	SYNDIG1L	LAG3
ST3GAL1P1	GAS7	NAT8L	KMO	COPS2	NUP107-DT	DUSP5P1	IPO9-AS1	SPSB4	BCLAF1P2		EDRF1	DRAXIN	CTAGE8	SH3GLB2	IGFN1	PLLP	LYRM4	ADRB1	MAPK8IP3	RFX3-DT	IPO4	RPL21P137	CSGALNACT1	ASPDH	KRT18P61	CDH26	ZNF528	KIAA1614
THBS2	ENPP2	WNT4	ANO4	ARPP19	TFPI2-DT	GABRA4	TREML1	TMEM79	CDC14C		POLA1	LINC02038	PHOSPHO2	NOTCH1	GABRA1	FAM83A-AS1	CNTRL	PSD2	PRSS8	RHOT1P2	TERF1P7	RUSF1-DT	PPARGC1B	DHPS	PFKFB1	PFKFB4	RN7SKP173	ATXN7L3-AS1
SLC16A11	ZKSCAN4	TMCC2	CKAP2-DT	RSL24D1	LRRC34	LINC02913	SLC25A5P5	ZBED3	GPM6A		BRIP1	POU4F3	CCDC148	RABL6	SDR9C7	H2BC26	MRPS5	PLB1	ELMO3	MMP23A	COPS8-DT	DNAJB5-DT	WWOX	PYGM	RUBCNL	CYP26A1	ATP5MC1P4	PRKCZ-AS1
SEC61G-DT	HPCAL4	SNHG33	RFX6	ATRX	ARHGEF26	CALHM1	MAT1A	GCC1	MSRA-DT		CENPQ	RPL26L1-AS1	CARD16	FBXW5	LINC00494	NMU	GAS2L3	HRNR	MVD	HMGA1P2	GABRA2	YBX1P6	UGT1A1	ATAD3C	LINC00299	ICAM5	RPS3AP18	MIR29B2CHG
NEUROG2-AS1	LINC01018	FBLL1	PREX2	PHF6	IL12RB2	PRDM10-DT	ASB12	ERFE	RBBP4P1		E2F7	PBX3-DT	MALINC1	NPDC1	LINC00528	PDZD2	PDK1	ADORA2A	CDK10	RAB11FIP1P1	LINC02774	EIF2S2P3	MAB21L3	SELENOO-AS1	PLCXD2-AS1	MHENCR	LINC01081	STRADA
MIR4512	ZNF502	OTUD1	SLCO1B1	VBP1	CFAP276	GPR18	H2BC7	MED10	ZNF879		DSCC1	ADARB2-AS1	ZNF35	SNCG	RPL7AP39	STAC2	PCCA	CEND1	SREBF1	TGM5	OR2W6P	SUCLG2P2	BLACAT1	REC8	EFCAB8	JAK3	RN7SL262P	LINC03048
AGRP	C2orf72	DEFB1	CYYR1	TOPBP1	KCNC4-DT	ITGBL1	MRNIP-DT	SLC6A9	EFCAB10-AS1		WDHD1	TUBAL3	UBQLN1-AS1	LZTS2	H2AC11	EIF4BP7	PAXIP1-DT	CCDC33	ERBB2	GNMT	PTRH1	LINC00639	HCAR3	NPIPB5	PTPN5	MIR23AHG	PDZK1	AURKC
IGLV11-55	GATA6	SNHG11	PCGF7P	PPIG	VDAC2P3	KRT33A	CHST13	MAPK8IP2	GSDMC		PEX3	C4orf46P1	MUC15	B4GALNT4	SPDYE1	SNHG21	GPRIN3	BEGAIN	GRN	RPL8P3	SFTPD-AS1	GSDMA	SLC39A10	PI4KAP1	PPP2R3B	KCTD11	ACOXL	KCNH4
SERP2	PNMA2	SKIC2	CYCSP33	PPP4R2	SPRR2D	CST2	TMEM200B	CAMK2N2	FRMPD1		EXOSC9	PGLYRP4	AGTR1	PKP3	ANXA10	SSBP3P1	GCAWKR	IL23A	ITGA3	DOC2GP	GTF2IP6	BACH1-IT2	EPIC1	TMEM240	LINC03007	WDR27	SIRPD	CCER2
TRBV20OR9-2	ATP1B2	COQ10A	DYNC1LI2-DT	STK26	RNU4-62P	AHCYP2	MAFTRR	CEACAM1	MDH1B		ERI2	CDH15	PPP3CB-AS1	CD151	CDH12	NRXN1	YOD1	NOTUM	XYLT2	NOD2	RERE-AS1	GRIK1-AS1	SMOC2	NLGN3	RPL21P118	LPCAT1	CFHR4	KRT16P2
CDH4	LINC03004	MEIS3P1	KCNJ6	ATP5MK	BTBD10P2	DPY19L1P2	UQCRFS1-DT	CHRM4	NOL4		EXO1	KRT7-AS	ZNF782	CTSD	H2BW3P	KCNQ1OT1	AK4P1	CALML6	ABCC3	MAPK6-DT	SBNO1-AS1	LINC02796	CPQ	CLDN9	RNA5SP78	MIR205HG	REELD1	ABHD17AP4
TMCO2	TRIM36	RUNDC3A	GTF3C6P2	GOLT1B	CASC11	ABCG4	PLEKHA8P1	NKX2-5	ZNF883		SNX16	DUSP2	GLIDR	CD81	SCN3A	MCF2L-AS1	DLEU1	WNT1	GPRC5C	INSRR	VPS39-DT	JAZF1	SLC9A9	PRPF31	LINC01849	PNPLA3	DNAI1	DNAJA3
OR2L6P	HSPBAP1	FMN2	MAOB	RRM1	CFAP97D1	NDUFV1-DT	SNX32	SLC7A3	PELP1-DT		MAP1B	MESP2	ALDH1A2	TP53I11	DIRC3	LINC01088	KLF7	CCDC183	SLC16A5	SLC25A47P1	CNN2P1	STRCP1	WNT5B	RTEL1-TNFRSF6B	FAM86MP	TGM1	ATP4A	DRD4
ATP2B2	CENPP	TRAIP	DEPTOR-AS1	SMC2	SELENOV	JDP2-AS1	CD24P4	EFR3B	PCK1		SASS6	GBX1	CALCB	DGKZ	PTPRG-AS1	DLX6	FAM153CP	MIAT	EVPL	LINC02004	BZW1-AS1	IGDCC4	FHIT	LENG8	TUBB8	FBLN2	GNAT2	LINC00997
ARF4-AS1	PTPRG-AS1	PDF	LINC00621	SRSF1	SUPT16HP1	TXNDC11-AS1	RPL7AP82	JDP2	CLIC5		C12orf4	CAMKV	ELOCP2	TNKS1BP1	ZNF596	FSTL4	PSPHP1	C11orf96	SEPTIN9	HNRNPA1P49	HMMR-AS1	PEX5L	FBXL19-AS1	KCNH3	RNA5SP311	PCAT6	M1AP	ATP2C2-AS1
LINC00989	KASH5	IRX1	ATF6-DT	NBN	KLF2P2	CCK	OR5S1P	CPA4	MITA1		ETFRF1	RPLP0P2	ZNF354C	TMEM132A	RIGI	DACH1	NBDY	LINC03072	TMC6	MIR200B	SLURP2	C1GALT1C1L	XYLT1	DNAH17	AQP2	DUX4L50	SCN1A-AS1	LINC00482
MIR4280HG	TTN-AS1	EPHA10	ECM2	NAE1	KCTD8	PLAAT2	DRD5	RAD51D	ITM2A		DSN1	CCDC185	HPGD	FADS2	HSD17B2-AS1	IGFL4	ARSB	GPR3	FASN	ACKR4	KCNK4-CATSPERZ	PRR15-DT	KDM7A-DT	SNORC	MIR331	LINC03080	OR1L8	ANKK1
PTPN11P2	TMEM169	SULT1A2	PMS2P7	MLF1			SLC46A2	ZNF777	LINC02574		PMAIP1	RORC	LCAL1	SLC3A2	CYP4A22-AS1	TTLL1	FAM83B	MYH3	PLPP2	HAVCR2	LINC02443	SLC15A1	PCGF3-AS1	PRR7-AS1	PTX4	LAMB2P1	RN7SL67P	MIR429
MPEG1	ANXA3	MMP17	G2E3P1	YIPF6			NRIP3-DT	SLC25A19	SHLD2P3		WDR47	ARSH	FLVCR2	CDC42BPG	HOXB8	TJP2	ADGRL3	PSTPIP1	TMEM259	RPS20P33	MIPEPP3	JAKMIP3-AS1	CFAP45	C8G	CKLF	KANSL1	PCNPP5	IL17REL
LINC02371	SNAP25	SPSB2	GDNF	CDK1			SPDYC	GFPT2	DHX9P1		PCLAF	C10orf88B	LINC02945	ATG2A	ALOX12P2	FAM13A-AS1	LINC00898	TNFRSF18	BTBD2	MIR762HG	NPAS3	NDE1	RPS7P10	RAPSN	LINC01887	PGF	KDM4E	ARK2C
SPATA13	CCDC150	TBX3	OR56B4	CCNC			LINC02396	GAREM2	LINC00460		MASTL	ZBTB44-DT	CCDC15-DT	EHBP1L1	C4BPB	RELA-DT	TOP6BL	KRT74	PTPRS	ARHGAP23P1	POM121L4P	HOXA2	GABBR2	TTLL10	RN7SKP26	HMCN2	HHIP	NTAN1
ZSCAN2-AS1	LINC00589	CHST1	USP32P4	ZFP91			GALNT9	GPR19	KLK12		ORC6	LINC00652	RFESD	PCNX3	CPED1	EIF4BP6	MBD5	PTCH2	PNPLA6	PHF24	RSPH10B	BIRC6-AS2	ADAMTSL3	CLEC18B	ECMXP	CD7	MIR635	SYT15
RPL9P2	HSD17B6	TMEM86A	FAM83C-AS1	DDX21			NOX5	RHBDL3	PPIAP3		SENP1	ELOA-AS1	DOK5	GRK2	C4orf46P3	MACROD2	ZC3H6	BEST4	RPS28	LINC00339	RPL10P15	LNCSRLR	PARD6B	ATP2A1-AS1	CDRT15P9	SLC5A1	HIF1A-AS3	PRXL2B
GOSR2-DT	SV2C	ISM2	TAFA2	STRN			ABCA9	DUSP15	HAR1B		ZNF714	SLC35D3	STAT4	CORO1B	NEBL-AS1	KRTCAP2	ANXA8L1	ARHGAP9	NOTCH3	EIF2B5-DT	LINC02034	TSPAN5-DT	TMEM132B	NPIPB12	LINC02997	TMEM198B	NEK5	ADCY4
APP-DT	ZNG1DP	ASB16-AS1	RHOT1P1	ARHGAP5			Metazoa_SRP	PLA2G4C	TMEM246-AS1		TMA16	LRRC36	RAB40A	PITPNM1	RRS1-DT	FBXL2	RUSC1-AS1	LINC02990	LTBP4	LINC00957	LINC01090	CYCSP24	KSR2	OXER1		ALK	RPL17P50	AANAT
MTCYBP21	MALRD1	ABCC8	ZFP69B	RPL7P9			TMEM215	PSMC3IP	ATG12P1		DNAJC12	CA7	ZNF486	NDUFV1	LETM2	MARCHF6-DT	SORBS2	H3C13	MEGF8	NAPSB	RP9P	DLK1	ZNF423	MATN4		TMEM74B	RNF17	GUCA1B
SOX30	SRCIN1	MEX3B	TAGLN3	AFF4			GDPD2	THAP10	CTHRC1		MTFR2	LINC01116	FLRT2	TCIRG1	KIAA0895LP1	PPP1R3E	FAM72D	SIGLEC15	BCAM	FKBP6P2	SF1-DT	F2RL3	INSIG1-DT	TNNI2		PDXDC2P-NPIPB14P	LINC02603	PDGFA-DT
LRRC37A5P	GBA1	RNF144B	FAM192BP	PSIP1			KCNQ3	ZNF530	MYO3B		SLC38A9	MIR3124	SEPSECS-AS1	INPPL1	BBS1	CAPN10-DT	FAM72A	CAPN8	PPP1R13L	ANKRD33	CD3E	SLC25A6P1	KDM7A	FTCD		NYNRIN	KCNJ1	URAHP
TBC1D3C	PAM16	IGFBP6		KITLG			FOXCUT	BGN	H2BC13		PRIM2	ITIH4	TAF1A-AS1	ARAP1	LINC02731	MIR193BHG	SPOCK1	DRC7	FOSB	KRT8P39		BEND2	JPH2	CYP4F29P		SLC47A2	PSMC2P1	SLC6A12
UBXN10	ZIK1	TNFSF13		MSH2			SLC39A2	ORC1	LINC01010		MCM10	ODAM	ZMYND12	ENO2	PIK3C2G	SDHAP1	NSUN5P1	SLC17A9	EML2	NANOS2		RNU6-30P	GNG7	TCAP		CA9	KIF5C-AS1	CRIP1
PEBP1P2	SIGLEC16	TCF15		RESF1			RBMS2P1	HUNK	OASL		CENPU	MIR3189	ZNF726	ATN1	LINC01767	ARHGEF17-AS1	NUDT12	NPPC	TRPM4	YBX2P1		C8orf44	AQP4	DCST2		C2orf81	SNED1-AS1	CD27
HOXC-AS3	RASSF2	PRPF8		C11orf58			KRT18P17	TUBB2A	RN7SL444P		POLR3F	ZNF140	LINC02159	CLSTN3	CSRP1-AS1	PRORSD1P	SETBP1	KCNK17	PTOV1	C16orf92		AGAP10P	C10orf95-AS1	MED15P9		URB1-AS1	OR52B4	TPSP2
RPL41P5	MSI1	PCDHAC1		CUL5			H4C4	SYP	DCTN1-AS1		DIAPH3	LINC03026	POU6F2-AS2	NCOR2	PCARE	NOS3	STON1	AGAP1-IT1	MZF1	TMEM256-PLSCR3		RBM26-AS1	WSCD2	NPW		LINC02809	GOT2P3	LINC01694
PPM1N	CFAP251	EMILIN3		PKN2			PPP1R12A-AS2	SBK1	SFTPC		RPA2	PRODHLP	LINC00534	ULK1	ESPNL	TOMM20P4	LCORL	FAM86B1	LPIN3	RPS16P9		DYNLRB2-AS1	CD101	UTS2R		MIR34AHG	DAND5	PHYHD1
PDLIM1P4	LINC01410	SPATA33		AP3M1			LINC01551	DUSP26	CSGALNACT2-DT		INA	GPR45	ARGLU1-DT	LRP10	LINC03004	ST8SIA5	ZBTB26	UPK3A	LAMA5	GCNT7		RWDD3-DT	SYT9-AS1	LINC00174		LINC01134	TTC3-AS1	IGLON5
LINC01339	RSPH4A	COL16A1		ABCE1			TSPY26P	TP73	CCDC62		WDR76	MYOSLID	MAGEC2	CEP170B	TRGV7	RPSAP19	AKAP6	C1QTNF2	COL18A1	ERG		SOCS5P4	RPL7AP66	DRC3		NFE2	PTH1R	TPSD1
AACSP1	MYOZ1	BRME1		ERBIN			LINC00945	SAMD4A	GPR32		RETREG1	CXCR1	MOCS2-DT	CD276	C1QL3	EEF1A1P13	KIAA1328	FGR	ARVCF	LINC01607		SMC5-DT	PKP4-AS1	CCDC188		KISS1R	TMEM178A	AGPAT4
MIR141	SPMAP2L	MSX2		SKAP2			LINC01151	NUDT11	IDH1-AS1		TFPI2	NR1I2	GNG2	FURIN	LINC02094	GSK3B-DT	PCMTD2	PATL2	SREBF2	CCL22		HLCS-AS1	STARD13	CHRNA10		PPP1R3G	MIR9-2HG	POLR2J3
FUT5	MIXL1	RHEBL1		TMX4			RPEL1	TYMS	MN1		RADX	C6orf52	LUM	MAN2A2	ZNF225-AS1	SPDYE18	GTDC1	SERPINB9P1	CELSR1	CTBP2P8		CDHR3	KIAA1549L	HDAC10		SUSD3	WARS2-IT1	BEAN1
KRT18P44	FAM66A	C1QL1		NOL11			PRSS3	RPS6KL1			ZNF138	LINC02948	TCF12-DT	UNC45A	CYTH4	YWHAZP2	APOL4	C16orf86	TRABD	MAD2L1-DT		RFPL3S	LNCTAM34A	HPX		NYAP1	PFN1P3	EDN2
RN7SL23P	CLCNKB	CHDH		ZBTB33			FAM156B	INKA2			CNTLN	RUNX1T1	YY2	RHBDF1	RAB33B-AS1	PARN	BCDIN3D	TMEM249	PLXNB2	TYRP1		GLIPR1L2	MEMO1P1	PRPF31-AS1		PLEKHN1	MAEL	CRYBB3
TBC1D29P	DENND2A	ECM1		HMGN5				APOL3			FANCB	OTUD7A	FRG1JP	FAM234A	GRK7	AKR1B15	TMEM123-DT	FGF22	SBF1	ARPC1BP1		BTBD3-AS1	GALNT17	TATDN2P2		ASIC4	FAM217A	FAM20A
FTH1P23	SIX3	TSEN2		KIF21A				ITPRIP			STEEP1	CNKSR2	ZNF684	PGAP6	FOXC2	LRP1B	AASDH	STARD9	SLC6A8	FAM178B		UBE2CP2	TENM3	NPIPB11		FNDC11	ITPRID1	LINC00479
LINC01942	DAW1	SLC43A2		CCDC186				RIBC2			PSTPIP2	RAMP1	FER1L6	CAPN15	CD160	SNHG19	FSBP	SLC7A10	PLXNB3	AHRR		RPS24P10	LINC02940	PHKG1		COL5A1	TMEM139	HOTAIRM1
BRWD1-AS2	SERPINA5	RSPO4		RIF1				CMTM3			C10orf88	OR2W3	CDH2	WDR90	LINC00954	IGIP	TET1	DNAJB3	G6PD	ADAMTS2		IBSP	SDHAF4	TSC22D1-AS1		ADIRF-AS1	PPM1AP1	ZNNT1
APBA1	LINC00601	EMILIN2		AGL				ZNF853			EIF2S2P4	C3orf70	TRMT9B	RHOT2	SCHIP1	NFE2L1-DT	AKAP1-DT	UBE2R2-AS1	SGSM2	IMPDH1P6		FBXL7	SGCD	GALT		GUCY2EP	LINC01231	SMIM5
CYP2A13	LINC00525	UNC13A		CCDC117				IGFBPL1			CCNE2	C1QTNF1	ZNF157	CHTF18	MASP2	C8orf74	SYNRG	TMEM176B	SFN	SLX1B-SULT1A4		ARPC1AP3	ST8SIA6	STPG3-AS1		TMEM61	GRIN3A	PLAC9
LINC01589	PDZK1IP1	DLX5		USP16				SLC16A6			C2orf15	ZNF460-AS1	ZNF567-DT	CLCN7	FBXO34-AS1	PRKCQ-AS1	KANTR	RN7SL113P	ZFTRAF1	SOWAHCP2		RNF2P1	RHOXF1	ZMYND10		LINC02925	AKR1C5P	VCX
CDH13	F8A3	FOXD3-AS1		PRRG4				TRIM58			DHFRP1	NCF2	RGS7	RPS2	BANK1	ZFP14	GREM2	LKAAEAR1	HOOK2	SLC7A9		RNA5SP323	LINGO2	HAPLN2		ZBTB3	CARS1-AS1	MIR200A
LINC02280	CA2	SAMD14		SNRPB2				EML1			NIBAN1	HOTTIP	RHOQP2	TSC2	RPL39P16	COPG2IT1	GOT1-DT	ARSI	CARD19	PAX8-AS1		CYP11A1	ANG	ACP4		LINC02875	LINC02723	CAPN3
TNFRSF14-AS1	LAMP5	ERMARD		CTDSPL2				HRK			RAB23	PSMD10P1	PPP1R21-DT	PKD1	KRT8P52	TOLLIP-DT	SEMA6D	FAM106B	SYTL1	IL21R-AS1		TBC1D26	RASA4B	PPP1R27		CDH23	SLC17A8	SSBP3-AS1
CRB1	LINC01971	GABRD		MPHOSPH10				TTYH2			CYP7B1	LYPD1	ZNF66	TRAF7	ZFPM1-AS1	ILRUN-AS1	CHST9	TNFRSF14	BCL3	TENM3-AS1		LRRC37A16P	ERV3-1	LINC02593		GJB4	SLCO6A1	LINC01219
LSP1P4	TCHH	CNPY4		LSM3				CHILL1			GTPBP10	RGS9BP	SMIM11	SRRM2	LINC01963	IFNAR2	MMACHC	LINC01956	CRIP2	FLACC1		GOLGA6A	HNRNPA1P10	DNAJB13		ECHDC3	MTDHP1	YEATS2-AS1
SHISAL2B	CCDC92B	GALR2		KIF20B				EFNB2			TUBE1	RADIL	LINC02980	PRSS22	PCDHA11	ADAMTS16	DOCK4	IFFO1	MAN2C1	FAM184B		SYTL5	TENM1	S100A3		CFAP144	THBS4-AS1	TBC1D3E
AFF4-DT	OGFOD1P1	DIRAS1		TTK				KIF26A			KRCC1	RDH5	BTBD7P1	PPL	TAS2R4	ZEB1-AS1	KDR	FLRT1	DOCK6	ADAM33		ST8SIA6-AS1	ZBTB8B	NPIPB13		GLTPD2	BVES-AS1	TMEM30BP1
DOCK2	CPXCR1	NPPC		H3P6				BMP2			CSGALNACT2	LRRC4	CFAP96	MVP	ZNG1C	DCHS2	ST8SIA2	LINC02560	GLI4	LRRC3C		GCATP1	PTGIS	GCGR		PHB1P9	REG4	TFAP2E-AS1
H2BC16P	SYT13	EN2		MKI67				CYP1A1			CCDC34	CST1	HEXIM2-AS1	SEZ6L2	CCDC187	RUFY1-AS1	GPLD1	FGF18	SLCO4A1	MIR6728		PRKD3-DT	ERBB4	CDK11A		RNF213-AS1	GPR148	LINC00304
HTR1B	DNAH7	GPR37L1		AP3B1				DAB2			TSPAN8	OR2A7	MTHFD2P7	ADGRG1	DLX2-DT	TAGLN2P1	PIK3R5	XCL1	AP1G2	PCDHGA12		DUXB	DACH2	GZMM		RENO1	ELOVL2-AS1	CPXM1
KRT18P65	OR10S1	PRSS36		SDHD				RBPMS2			PRIM1	SCUBE2	LRRFIP1P1	MMP15	TXK	UBQLN4P1	HMMR	PSEN2	NOL3	EEF1A1P18		SLC14A1	ALG1L8P	CSPG4P11		PRSS53	IFITM3P3	LTK
NKAIN2	TNFRSF10C	LRRC46		CCDC88A				PDZRN3			CCDC18	LINC01133	ZNF561-AS1	BCAR1	PCDHGB7	A2M-AS1	LINC01003	KCNJ5	IDUA	MIR3164		LINC03050	NKAIN3	TFAP2E		SGK2	NRBF2P5	LINC01237
UST-AS2	TMEM132D-AS1	CNFN		PBK				ALDH1A3			YAE1	KCNH6	STRIP2	SLC7A5	H1-5	KLF3-AS1	PDE1A	C17orf99	OSBPL7	GPR182		SLC2A7	SERPINA3	CACTIN-AS1		NOG	GPR15LG	ZSCAN10
RABGEF1P2	SLC25A53P1	SUSD5		SUPT16H				MB			MAP7D2	B3GALT2	IKZF1	CYBA	FOXG1-AS1	KMT2E-AS1	UGDH-AS1	ANGPT4	MDGA1	LINC01473		BBIP1P1	RAB33A	ADAMTS7P3		LINC01770	ZNF807P	IGFALS
DOCK4-AS1	ZNF549	HRH3		ZRANB2				SCN3B			ZNF430	VIT	C8orf48	PIEZO1	ONECUT1	CCNB3	AK7	RPL7AP21	CAPS			RPL29P12	VSIG10L-AS1	MIR6859-1		SLC25A34	KLHL2P1	MIR6730
KRT8P4	ETNPPL	ZNF552		FARSB				N4BP3			SPTSSB	CX3CR1	KMT5AP2	CLUH	PKD1-AS1	CAPN1-AS1	RPS12P3	TMEM88	ILVBL			AVPR1A	SVOP	S1PR4		SHD	EOGT-DT	THBS3-AS1
H3P31	SULT1E1	ATG9B		MZT1				PRSS35			CHAF1B	SPINK8	ARNT2-DT	MINK1	TRIM80P	RPSAP12	USP49	S100A5	ZFP36			CYP4F22	ROBO2	HSPA6		TMEM266	HNRNPUP1	PRRT2
OR52B3P	LST1	CSRP1-AS1		UBE2A				ITPKA			CSRP2	C7orf25	LHX2	ACADVL	BMP6P1	CFAP53	DISC1	HOXB-AS3	SELENOO			BCL10-AS1	MINAR1	LBHD1		TOMM40P1	DDTL	FAAHP1
DENND2B-AS1	CD6	PKD1P5		IFI16				NRG1			RFC5	TNFRSF11B	SYNPO2	NLGN2	CROCCP1	BSND	DLGAP5	SLC34A1	TMEM63A			PRDX3P2	MIRLET7A1HG	LINC02080		NUP50-DT	PTP4A2P1	C4B
ATP4B	LINC02709	ZNF10		ZMPSTE24				CCDC69			EAF2	OR7E108P	TLR7	POLR2A	MEIG1	RPSAP18	TRMT10A	CRMA	CROCC			LCN8	SLIT3	LTC4S		STKLD1	H2AZ1-DT	TEX29
SLC24A5	LURAP1L-AS1	SYNGAP1		USP33				KIF24			RFC2	WDR38	UQCRBP1	FLII	COL28A1	UGT1A8	LRRC4C	LINC00319	ALS2CL			NUP50P1	PRDM16	NUTM2F		KCNQ4	SSUH2	FIGNL2
CHST5	LINC02301	ZNF718		PHIP				FAM89A			CCDC15	PTF1A	LMCD1	TRAF4	ADRA1B	FAM193B-DT	RGPD4	PRSS51	TMEM161A			BOLA2-SMG1P6	SNHG26	CDHR2		TOB1-AS1	RGN	SIDT1
SLC35G6	CD4	CNIH2		NDUFA5				FNDC5			ZNF252P	OVCH1	TRAF3IP2-AS1	FLOT2	LAMB4	PRDX3P1	EPHA3	G0S2	STK11				LINC01977	ACTBP2		TSKS	VWA3A	MYO7B
E2F3P1	CAPN14	SP2-DT		CKAP2L				SENP3			ZNF195	PRIMA1	CCDST	MYO18A	GORAB-AS1	FAM86C2P	ANKFN1	CGB5	EPS8L1				CA10	MIR200CHG		SMPD4P1	OGFR-AS1	LASTR
BNIP3P40	JAKMIP2	LINC02128		NEDD1				RND1			TXNL4B	FABP5P9	LINC01431	IGFBP4	RPL19P6	SMARCA5-AS1	CTTNBP2	HM13-AS1	ROGDI				HAS2	CRYBA2		PLIN1	HNRNPCP8	SYNGR4
NLRP12	IDO1	DLL3		USP14				LPO			ZNF566	EMC6	CNTN5	KRT13	SMPX	C1orf74	LINC00526	CRYAB	KRT15				RPL5P23	INE1		KCNIP2	PFN1P6	NRIP2
AGGF1P10	HLA-F-AS1	SLC16A1-AS1		RHOXF1-AS1				L3MBTL2-AS1			GINS4	RIMBP3C	CAMP	KRT17	MTHFD1P1	STAB1	TBX19	CFP	EML3				LINC02937	VCX3A		STAB2	HMGB3P4	DUSP8P1
SPRING1P2	FBN1-DT	TNFRSF18		POLR2M				COCH			ZNF675	ESX1	ENO4	JUP	KIAA1210	HOXC4	LINC00641	LINC00412	MATCAP1				GABRG3	SNORD104		LINC02976	ADCY10P1	C20orf203
KYAT1	LINC00543	STARD5		IMPA1				HCN4			AUNIP	TSNAXIP1	TUBA3FP	FKBP10	CT66	SLC35F1	STX2	MIR7-3HG	IGSF9				FBXL22	LY6D		COL26A1	FTH1P3	LINC02473
LINC02076	BTG2-DT	WNT11		MOCS2				FMOD			CCDC112	VSIG2	GDA	PLEKHH3	SEC22B2P	LINC02999	CLEC2B	MIR199A1	GIGYF1				LNP1	FRMD1		DHH	GLDCP1	SGSM3
IL4I1	PLCL2	FAM225B		PNPLA8				H4C8			NEBL	VPS13B-DT	SRRM4	SLC25A39	ZNF43	ADAMTSL4-AS2	ZNF217-AS1	IRF1-AS1	MED16				PTPRD	CLEC18A		SHISA7	SEMA5A-AS1	HCN3
H4C12	NYAP2	IL9RP3		TFAM				LAT2			CLSPN	TNFAIP8L3	RN7SL689P	NGFR	GCNT4	P2RY4	USH1C	FAM156A	AHDC1				BTF3-DT	RPL13AP26		SORL1-AS1	RPL7P19	BARX1-DT
ADAMTS9	CKM	CHSY3		TCEAL9				ENTREP1			AGK	OLFML2B	MTNR1A	COL1A1	LINC02709	KCNN3	C11orf71	RNF31	ESRP2				DPP4	TAS2R5		NGFR-AS1	RPS23P1	TOGARAM2
GGTLC2	STMND1	COL1A2		SHOC2				CABLES1			ZNF367	CCL24	ZNF516-DT	MRC2	INTS6-AS1	LINC02416	CCDC65	LRRC10B	SPDEF				SOST	MYO1F		CCDC107	ASNSP3	FAM95B1
GNB1-DT	PJVK	CT45A8		SMC6				SULT1C2			ABCB1	ZNF850	PIK3AP1	HID1	ARR3	BDH1	SATB2-AS1	DOK2	ANKRD9				USP24P1	RASA4EP		CIMIP2B	ABI3	PTPRVP
GCSIR	NUDT4B	EID3		USP1				SFRP5			CYTOR	HOXC5	RFTN1	TMEM94	ANAPC10	UBE2SP2	PI15	LINC00685	WNT3A				MFFP2	TANAR		SPMIP1	SKOR2	LINC02878
RNA5SP442	APOBEC3H	DLX2		USP15				CARMIL2			HELQ	HESX1	METTL14-DT	LLGL2	LINC02166	PRANCR	TCAF2	NDST2	PRR36				PDE11A	FAM151A		GAPDHP21	LINC02649	DBNDD2
PCDHB7	RPL18AP7	SHH		FBXO28				RFLNB			NPY1R	SLA2	RTP4	LGALS3BP	TAGAP-AS1	LASP1NB	FNTB	LBX1-AS1	RAB40C				BCAP31P1	CD248		LCNL1	GUSBP2	COLQ
EMC1-AS1	ADORA1	TFPT		ARMC1				WTIP			MYB	FIBIN	SNRK-AS1	GAA	CD34	ST6GALNAC3	BBS9	HLA-A	HEXD				LINC01023	SDS		POU5F1P3	SOX10	IKBKE-AS1
SMIM2-AS1	GSC	GNRH2		ZNF770				ADAMTS15			MITF	LINC02572	ARL9	SLC38A10	LINC01587	PCDHGB3	FAM72B	DPY19L2P3	NME3				LINC00640	LINC02846		CDC20P1	F5	LURAP1
INKA2-AS1	EYS	RAET1G		RYBP				AARD			PRIMPOL	ATP2B3	ADAMTS6	HGS	ART3	DNLZ	BRINP3	LHFPL4	CYP2S1				LIMD1-AS1	PANK4		MMEL1	ARHGAP27P2	LINC01762
GUCY2D	ADGRB3-DT	TMEM158		RFC1				IRX4			MYBL1	ACTG1P25	GAPDHP62	DCXR	ADH6	BTG1-DT	BRINP2	FOXE3	P4HTM				LINC01011	LIN37		LGR6	HMCN1	LINGO3
MRPS17P1	INSYN2A	GARIN1A		PHF20L1				PRRT4			JPH1		DOCK8-AS1	CSNK1D	SLC9B1	EPHX3	APLN	CD53	TPCN1				HSPE1P2	GPR84-AS1		LINC01145	SLC35A4	KIRREL3
EVX2	FCRLA	SLC22A4		EIF2S1				ADGRE1			TIGAR		FFAR4	ABCA7	FAM13B-AS1	PAICSP1	FHIP1A-DT	GPR17	JUNB				KRT17P3	MEFV		DOCK6-AS1	CDKL3	POU2F1-DT
PLCXD3	LINC02235	TMEM88		CWC22				HTR3A			GINS3		TBXA2R	AMH	SMIM23	LIPE-AS1	RPS3AP26	KCTD5P1	FCSK				INPP5D	ATP6V0C		NPC1L1	LINC01119	NLRP6
PCDHB16	SPNS3	CCDC103		ESF1				DLGAP3			KHDRBS3		SPAG6	SPPL2B	LINC02535	BACH1-IT1	ITGA4	LINC00602	GIPR				LSAMP	NUTM2G		MIR3972	DCDC2B	LY6H
HMGB1P41	SNAP25-AS1	LINC02021		HSDL2				INSYN1			FSD1L		CCR1	NCLN	C6orf163	TIPARP-AS1	OTOG	PPIAP14	UCKL1				PELO-AS1	TEDC2-AS1		SLC12A9-AS1	MIR3605	RNU6ATAC18P
LINC00927	NPR1	SFRP2		CHML				SYNGR3			TCEAL3		WDR49	EEF2	AHI1-DT	FAM209A	KLHL14	GAPDHP14	NAB2				ADAM20	IMPDH1P8		GPBAR1	LINC00887	VCX3B
FTLP12	LARP4B-DT	GRIN1		LTN1				XKR5			ICA1L		RPL32P16	LONP1	TBX20	SYCP2L	LY6E-DT	GNG3	RNF215				ABCA17P	PRR29		MRPL23-AS1	AGER	SDC4P
RN7SL138P	FHAD1	ZNF707		HMGB1P6				PLEK2			IFIT2		GTF2IP23	C3	ENPP7P1	PYY	RGPD8	TRPM5	TECPR1				CYSLTR1	CDK7		CFAP418-AS1	PSME2P5	TERT
LINC03112	IL1A	NPTX1		OSGIN2				PRICKLE1			DAPP1		LRRC37A11P	PRKCSH	KCNV2	COLEC10	CCNT2-AS1	ECE1-AS1	STING1				GAPDHP65	ANKRD23		ASPG	RPL31P50	PRDX2P4
PHF1	NKX2-1-AS1	AZGP1		ANAPC13				DDO			AGA		CNTNAP2	COLGALT1	TMEM52B	MIR4477B	MROH8	GCC2-AS1	ATAD3B				SMIM15-AS1	TMPRSS5		ANPEP	LINC03088	SLC2A1-DT
KCNN2	PDCD6IPP1	CNOT6LP1		NXT2				LINC01512			NEIL3		FGFBP3	ISYNA1	MIRLET7IHG	NECTIN1-DT	BDKRB2	GBX2	FAM193B				GRIN2B	TNNT2		PGLYRP1	SOX1-OT	SPACA6-AS1
FOXB1	PABPN1L	MIR3648-1		COBLL1				FOXE1			ZNF669		AGBL1	FKBP8	PIGAP1	CDC42P6	LRP2	PLCH2	POLR2L				PKD1L1	CYP4F12		MIR647	LINC00687	CASS4
MAPK4	ABCD2	HIF3A		CDC73				EXO5			GLIPR1		MTUS2	ATP13A1	CHFR-DT	BMPER	NIPSNAP3B	TMEM132E	SDF2L1				PM20D1-AS1	MIR194-2HG		CDC20-DT	MT1XP1	RNU1-129P
BCKDHA	ARIH2OS	IL1RL1		POLR2K				ARC			TNFSF15		PNLDC1	LSR	FLT1	CLDN14-AS1	JMJD7	PCDHA8	CHST6				DYNLL1P1	ELN		TBC1D22A-DT	PPIAP73	LINC01347
MTUS1-DT	RPL36A	OTP		COPS8				SLC1A2			CCDC122		DMRT1	KMT2B	LINC02302	RPS2P55	SENP7	CPA5	RAB26				NEUROD2	ERAS		PICART1	LPA	RPL7AP2
OLIG1	LINC02934	RBPJL		SGO2				PPP1R1A			CCN3		LMO7-AS1	SPINT2	IGBP1C	CKMT2	SCDP1	LINC01252	IFT140				ZNF487	CCDC194		PRSS3P4	TERB2	HSFX1
COLEC10	MRM2	THBS2-AS1		CTNNAL1				MAFA			RAB39B		MEGF11	ACTN4	CD33	ITGA9	ZNF169	LINC02481	FZD8				EMSLR	PUS1-AS1		CASTOR1	IGLL1	NTN3
RPL7AP16	SLC26A4	LBHD2		CEP290				BACH2			CCL20		CD300C	PAK4	RDH13	HSPB1P1	GABRP	STEAP3-AS1	SH2D3A				RBM15-AS1	CMTM2		DCST1	FOXP4-AS1	BCL6B
RPL7AP45	DACT1	SLC25A41		CDC5L				NXF3			CPEB2		KLK5	SUPT5H	LINC00261	MTND4P12	ZNF846	PRAL	TPST2				UBTFL6	LYG1		LINC01772	PHKA2-AS1	NPIPA7
KRT14	NEUROD4	OR7E128P		NUF2				PPP1R16B			PABPC5		ZNF649-AS1	AKT2	GDAP1L1	LEFTY1	STARD4-AS1	SIX6	ERCC2				RPL37P12	OR6L2P		ISLR	PPIAP28	LINC02580
WWC2-AS2	TRIM71	SLC34A2		MOB4				NXPH3			LINC02820		ROPN1L	PLD3	LINC01644	KRT8P15	SLC5A12	BDKRB1	CCNL2				IQCM	VN2R17P		FDPSP8	HNRNPA1P27	TBX4
CYP2D8P	LINC01592	KDM4A-AS1		STK38L				ACAD9-DT			GBP4		CMPK2	BLVRB	ABCA10	SLC25A6P5	FLJ40194	SAMD11	ECHDC2				BNC2	MAGEA5P		MARCKSL1P1	PCHILR	ACSBG1
RPS19P3	SNX18P4	TMEFF2		TAF9B				LYPD5			TMEM17		BARHL2	CIC	DDR1	BUD13P1	ERICH2-DT	CICP13	EME2				CRYBA1	CDRT15P12		PDE4C	INHCAP	KRT79
USHBP1	LDHBP1	TLX1		COMMD2				SYT11			SMC1B		SMG1P2	NECTIN2	CLCA4	DSCAML1	CFAP300	C5AR2	HS3ST1				WFIKKN2	CT45A8		E2F3P2	PRELID3BP10	GSG1L
RNF186	PTGIR	NDN		ASF1A				RND2			PDE3A		NCKAP1L	CLPTM1	CADPS	RPL23AP66	ZNF322	RGL4	FERMT3				FBXO36P1	TNNC1		RPL28P2		KRT8P26
RPL32P6	ARL14EPL	SNORD88A		USP12				AEBP1			APLF		RSAD2	SYMPK	OR2A1-AS1	DIO2-AS1	ANKS1B	CNPY1	NEIL1				LINC01742	FAM186B		TAS2R38		SGSM2-AS1
PPIAL4C	GPHA2	GNA15-DT		CT45A10				CORO1A			ANKRD36B		LINC02009	GRIN2D	IGFL2	EIF5-DT	ST6GALNAC5	NYX	FZD2				GIPC3	CABP7		C22orf15		FKBP2
MROH3P	PGLYRP3	SLC6A13		C5orf22				NR2E1			ULBP1		DAXX	NUCB1	CEP170P1	CATSPERD	TWSG1-DT	GOLGA6L2	PLA2G3				CAMK1G	SCUBE3-AS1		LINC01144		TAS1R1
TGFB2-AS1	ZNF124	SOWAHA		SMCHD1				SYNE3			FRRS1L		TMEM196	SNRNP70	AFTPH-DT	LINC01664	VSIG1	TAPT1-AS1	MFSD3				CEACAMP5	ANXA2R		LINC01554		ACTA1
GTF2A1L	STMN4	RCC2P7		NUP58				TMEM121			NAALAD2		LINC01303	PRR12	COL14A1	TEX13C	DARS1-AS1	CHRNE	NAGLU				DNAJC19P5	ACP5		KLHL30		RNU4-39P
IGKC	HYDIN	MBLAC1		MAD2L1				DCAF12L2			ZNF674		CD300LF	SCAF1	DGCR6	HSFX2	NPR3	ADRA1D	CCDC88B				TM4SF18-AS1	RPL36AP16		PHB1P1		EFCAB15P
ACMSD	ERRFI1-DT	LRRC73		KNL1				CD8A			CTAGE4		KRT8P50	IRF3	LRRC9	PANK2-AS1	CEP170	LINC02766	BAIAP2L2				TRABD2B	PCDHA5		SLC9A3-OT1		ALX4
UPP2	LRRC31	GPR39		ARMT1				RIPPLY3			HERC5		CABP1-DT	AP2A1	ANO1	GPR143	AFF3	SNORA59A	SCRN2				UNC5C-AS1	HTATSF1P2		ZBTB7C		POU2F2
RAPGEF4-AS1	CLPSL2	TNFSF8		MBD4				KLRG2			MCMDC2		CDH8	MYH14	SH3BP5-AS1	CLN8	ADGRB3	SH2D5	OGFOD3				HLA-F	RMRP		FANK1		TUFMP1
LANCL1-AS1	ADGRA1	NR5A1		TMEM106B				GRM2			REEP1		PNPLA5	PPP2R1A	CLDN18	RTBDN	NAV3	CIMAP1C	HDAC6				SUMO4	LRRC14B		CCDC180		PRR23A
USP21P1	KIF17	LINC00926		STRBP				CFAP70			SLFN12L		SPATA41	U2AF2	RN7SL236P	RPS10P5	H2BP1	MYT1	LRRC4B				SOX3	GEMIN7		SCN2B		KRT42P
DOCK10	TBX20	DNM1P35		MPC2				LRRC75A			ARHGAP20		HECW2	EPN1	SAT1-DT	SLC35E1P1	ADAMTS19	RPL4P3	WNT5A-AS1				PCDHGA2	CSF3R		VIPR1-AS1		MIR6165
LINC00620	LMCD1-AS1	LINC01305		TXNDC9				RHOU			GCSAM		FYB2	TRIM28	LINC00612	COL23A1	NOS2	ST6GAL2	ALDH1L1				KCND2	TMEFF1		PLVAP		PHB1P13
CPB1	ABCA9-AS1	FLG		ACADM				C11orf96			CDKN2AIP		Y_RNA	RBCK1	DYM-AS1	RPL7AP50	TTC3P1	RPS17P9	LMTK3				SOX9-AS1	C1orf21-DT		SLC5A10		MYOCD
PPIAP75	LINC00513	CFAP119		BTF3L4				LINC00365			BVES		LINC03095	CST3	ITGB1-DT	RPS15AP16	LINC01876	KRT18P63	ARHGEF40				LINC01257	SEC1P		RPL7P57		MIR205
HTR3C2P	DSCAM-AS1	CFD		ZFAND1				DLC1			LY96		C11orf87	ENTPD6	SERPINB4	RPL29P26	SYNE1	NPY2R	PLIN5				MKNK1-AS1	SLC3A1		CD300A		MKRN8P
C4orf36	ZFP91P1	LINC00426		KRR1				LZTS1			DEPDC7		OTOA	PYGB	CFAP43	FLJ12825	NIPAL4	VWA7	SYT12				SEC24B-AS1	TCEA1P4		CCDC197		MED15P8
LINC02502	LNCAROD	ACOT1		TXLNG				TMEM199			PINX1		FRGCA	BPIFB1	HOXB-AS1	MATN3	BASP1-AS1	GJC3	HYAL2				LINC01409	ATP2B1-AS1		RXFP4		NCF1C
GYPA	RN7SL688P	TONSL-AS1		TBPL1				PRR18			STOX1		RHOXF1P1	TGM2	MEIOSIN	SYNDIG1	EEF1A1P9	C11orf91	NOXA1				GPIHBP1	VN2R10P		TP53TG5		MIR200C
CAB39P1	CTDSPL2-DT	LINC01108		NUDCD1				ESAM			ASAH2B		PSMD6-AS2	WFDC2	BTBD16	CD200R1	EDIL3	LINC02316	ZSWIM4				MIR6753	ERBIN-DT		NOXRED1		PIWIL2-DT
ZNF300P1	MIR924HG	OLIG3		DIS3				DMBX1			AMPH		HEPHL1	PLTP	RNF5P1	LINC02724	PPIAP31	CYP2A7	PER1				ZNF473CR	ANKRD61		CDRT15P1		LINC01126
LINC02995	ZNF257	CLCF1		SLC4A7				ZNF620			ILDR2		PTGER4P2-CDK2AP2P2	ARFGAP1	EPHA5	LINC01572	SLC44A3-AS1	RPS15AP38	CEBPD				MCOLN2	UBA52P5		LINC00334		DCUN1D2-AS
H1-3	SMIM34	PCDH12		ODR4				ICOSLG			CASC2		VAMP1-AS1	EEF1A2	MIOS-DT	SYNM-AS1	IQCK	KCNJ4	RIN1				LINC01301	ASMTL-AS1		ATP6V1B1		DANT1
MIR4641	ARX	PEAK3		C1D				NANOS1			ZNF214			PPDPF	LINC00707	SUV39H2-DT	AK4P3		KLHL17				RNU6-418P	IGSF22-AS1		AQP7B		TMEM150B
PRKAR1B-AS2	BTBD7	SNORD3A		DENND4A				MAF			TCN1			HELZ2	P2RX7	SCOC-AS1	CLDN10		CCDC78				ITIH1	CDC37P2		C16orf46-DT		BEND3P3
SEPTIN7P3	SCEL	FAM246C		ARL5B				MPZ			MYO3A			SLC2A4RG	LINC02561	CHD1-DT	LINC02320		ZGPAT				CDH17	TVP23C-CDRT4		ZMIZ1-AS1		WNT2B
RN7SL845P	NDUFS5P2	MSLNL		TMEM167A				C3orf80			TMOD1			PFKL	LINC00398	NUS1P1	GJB6		HSF4				KRTAP5-10	SDHAP3		FCGR1A		SGCG
HSPA8P11	DES	CYTH4		SRPK1				PDLIM3			CT83			DGCR2	PLEKHG7	TNFSF11	PRELID1P5		FOXQ1				KRT36	PADI4		LINC02739		OTOF
SUMO2P19	CEACAM20	XAF1		MFAP3				ODAD4			CHIC2			SLC25A1	POTEI	RAB35-AS1	PRRX1		ZNF580				ACTA2	VWA5B1		KLC1-AS1		SCARNA6
CER1	LINC00163	IDSP1		ZFYVE16				RAB3IL1			RORB			MED15	RPS2P16	SPON1	PLXNA4		ATP2A1				TSPAN18	AK3P3		CILP		RPL7P17
OSTCP8	RAET1L	ATP1A2		ATG12				SCN5A			CHROMR			BCR	LINC00882	PHC2-AS1	DPH6-DT		FZD5				H3-4	FTH1P19		PCDHGA3		DIO3OS
SIT1	GJB1	CTRB1		POLE3				PCSK1			GAS1RR			AP1B1	OR7E29P	PLA2G12AP1	SRL		PTK6				DCTN6-DT	TNK2-AS1		CLDN2		RN7SKP72
NSA2P7	SUGT1P4-STRA6LP	PCDH8		NEDD4				ZNF691-DT			LONRF3			MYH9	LINC02265	NUP210L	NEK3		ZNF276				RN7SKP97	LINC02367		MCHR1		KRT18P5
SUGT1P4-STRA6LP-CCDC180	ACKR2	INSM1		GUF1				CGB2			SLC9A7P1			TMEM184B	FGB	MIR3125	CFAP47		DHRS13				TUBB	PLXNB3-AS1		EPCAM-DT		LINC02902
ARMS2	ARHGAP6	GK4P		GTF2H1				CXCL2			ESRRG			PIM3	CATSPER3	RPS2P17	ZNF555		STXBP2				RPL23AP24	DRICH1		ARSF		RN7SKP269
OR51B4	PTGER3	LINC02102		LRRCC1				CENPVL3			CCDC169			PANX2	HSPA8P15	MAL	C17orf100		MLXIPL				PRELID1P4	SMIM24		RPA4		SORCS2
RN7SKP287	GDF5	SPINK4		SPATS2L				KCNB1			TRDN			TUBGCP6	CSMD3	MIR339	CCDC163		PNPLA7				ANXA2P1	GHRL		RPL3L		PTGES2-AS1
GLYATL1B	ZNF888	PAOX		BAZ1A				VSTM4			KIF5C			LMF2	CAVIN4	C8orf34	DDX60		PEX6				EDAR	HSPD1P21		GRID1		PTGDS
MIR708	RPL13AP20	PATE2		GOLGA5				LINC02765			SH3GL2			PCSK1N	LINC02489	SERPINH1P1	LSP1		CASTOR2				PRKN	BRPF3-AS1		MYOM2		LRRC74B
MMP19	LINC02015	KCNJ9		UFM1				CHRNB2			PIH1D2			FLNA	PPP1R14B-AS1	LINC00390	COX16		PLD2				CLDN6	DNAH17-AS1		GRAP		SEC14L3
RPL7AP60	ACRV1	OMP		LRRC8D				ARHGAP31-AS1			E2F8			PLXNA3	CLMP	DOCK9-DT	INTS4P2		SRMS				FTLP14	GSTM5P1		PKMP1		ZDHHC20-IT1
TPTE2	BTBD16	CTRB2		TOPORS				CNTFR			PGBD1			INF2	CLEC1A	CACNG1	LEF1-AS1		RASAL1				OPRD1	IFITM3P6		LINC02256		RTEL1P1
SOHLH2	CZIB-DT	NCAN		MCMBP				LINC02321			ANKRD31			DMPK	TRHDE-AS1	CLEC4GP1	FHL1P1		CHST12				MDGA2	LINC01909		CELF5		RN7SL253P
LINC02332	KANK4	SYCE2		CXCL8				GPR83			C15orf48			SPATA20	SEPTIN4-AS1	LINC02926	CACNA2D3		AHNAK2				LRP2BP	GAPDHP35		COP1-DT		LINC00539
STK16P1	CAPNS1P1	TSPAN11		SLU7				MPP1			S100A12			GNB2	MEP1B	HPN-AS1	NLRC3		LRRN2				IMMP2L	SIGLEC1		PCDHGC5		LINC02601
FDPSP3	AQP10	TNFSF13B		ELOVL4				ATP13A4			ZNF887P			GUK1	RPS3P2	FOXP3	TTC14-DT		KCNIP3				KCNA3	ACSBG2		ABHD17AP6		GAL3ST1
OR2C1	ITPKB-IT1	H2AC11		LAMTOR3				KCNK17			PROX1			PLXND1	BMS1P20	FLJ38576	C4orf50		RALGDS				CLVS1	LINC01397		LINC01391		ADGRL1-AS1
LINC02177	NXPH2	RSPH1		MIS18BP1				ADRA2A			CDH7			TP53I13	GRAP2	BAZ1A-AS1	LINC02362		MC1R				LCIIAR	TAPBP		LINC01823		LINC01978
BCAR4	LRRC2	MRPL45		ZC2HC1A				SOX18			EML5			MBD6	SREBF2-AS1	RPSAP15	DACT2		GNB1L				TAF12-DT	DLGAP4-AS1		TULP1		C17orf114
LINC00324	TIGIT	CFAP90		MGME1				KCNF1			ZNF30			RUVBL2	LINC01305	NTNG1	OTOGL		YJEFN3				DDX50P2	OR7E126P		OR10V2P		FOXD4L1
AMZ2P1	RNA5SP137	CALY		OTUD6B-AS1				SLC43A1			CD274			PFKP	LNCDAT	DET1	NARF-IT1		ADAM11				LINC01560	LINC01562		RBM22P2		SCYGR9
HMGB2P1	SI	ARHGDIG		PNO1				CCM2L			STAMBPL1			TUFM	LINC01226	AMBP	DUX4L35		TRIM46				NXPE2	RNA5SP245		INSYN1-AS1		LYNX1-SLURP2
LINC01775	LINC02278	ACTG1P20		MELK				DIRAS3			BTC			DUS1L	CERKL	RCCD1-AS1	ZNF474		FCHO1				HOXD12	OR10A2		ZSCAN5DP		WNT6
RN7SL231P	ARL4AP2	APOA1		SKIL				HMX1			TRIM22			PNPLA2	LINC01213	KLHL31	LINC01058		P2RY6				ATP5F1AP3	MYRF-AS1		CD79A		IBA57-DT
ZNF30-AS1	GAR1-DT	INSL3		BCHE				HAAO			DAPL1			SHKBP1	PCDHGB2	LINC00921	EFHC2		FOXK1				GAPDHP60	LINC02764		PABPN1P1		CTRC
HCST	RNU6-757P	SIGLEC17P		CCDC14				LINC02889			C1orf54			HCFC1	WDR35-DT	KPNB1-DT	ODC1-DT		SLX4				LINC01414	DPEP1		PAUPAR		IL17C
ERICH4	RPL7AP35	IRF4		THAP5				TIMP4			CASC19			SLC52A2	BAALC	MARF1	CD96		B4GAT1				RPL12P35	PCSK2		USP34-DT		TSFM
BETALINC1	CCL21	TAGAP		ERCC6L				POLR1G			GAP43			CUEDC1	MAGI2-AS3	TUBAP13	RN7SL316P		PRX				TREHP1	WFDC10B		MIR6739		CYP21A2
DUX4L33	ANGPTL2	MIR25		UTP23				DUSP8			LINC01152			DVL1	CDKN2B-AS1	GUSBP14	HMGCLL1		RTN2				UBE2Q1-AS1	CYP2C8		DDX11L17		RBM17P3
DEFB117	C10orf67	VWC2		RNF6				RNF212			DSG1			TLE5	POLR2MP1	RPS27P8	SLC2A4		AFG3L1P				DDT	ZACN		WDR86		MOGAT2
WFDC8	FGF8	NACAD		FANCI				SDR16C5			SLC5A4-AS1			SPIRE2	BMERB1	CICP4	SLCO1A2		MNT				LINC01107	TVP23A		RPP38-DT		OR1F2P
RIPOR3-AS1	SPATA8	EPHX3		CHUK				DZIP1L			USP6			PIDD1	ST6GALNAC6	ZNF233	MYOT		UVSSA				RNA5SP122	RASA4		DLEC1		HOXA4
EDN3	SEZ6	HSPA8P13		MCM6				TM6SF1			SLC38A4			ATP2A3	ZNF648	COBLP1	EFCAB6		CCNO				UBTFL1	MSS51		RN7SL541P		TG
GAPDHP16	EBI3	RPS23P6		SUGT1				TMEM11-DT			ZNF542P			FLYWCH1	MEF2B	RN7SL481P	TMEM232		PYROXD2				FSD2	TMC4		FBXO24		SMIM38
H2AL3	WFDC12	PLCG1-AS1		SLFN13				LINC00680			ISCA1P4			PRKD2	LCK	CORO1A-AS1	CICP3		DNAH1				MAP2K5-DT	HOXB1		BEAN1-AS1		KIF25
LINC03099	LRRC37A14P	KLKP1		NMI				TRIM9			OLR1			TJP3	RPL21P93	TMED6	ABCB11		KRT6A				DHDDS-AS1	RBM38-AS1		HNRNPA1P16		CYP2A6
MAGEA8	CXorf58	MED8-AS1		PIGF				KLHL35			MPV17L			KIF1A	TMEM88B	GNG8	FSTL5		CIMAP1B				MATN1	EHBP1-AS1		LEFTY3P		UBOX5-AS1
MAGEA3	LRRC43	DIO2		KLHL23				FAM78A			DMC1			PARP10	SPATA18	SLAMF9	PCDHGB4		QPCTL				PCDHGA11	LINC02882		MIR4771-2		CYP4F30P
MUC20-OT1	LINC00973	LEMD1-DT		FLRT3				IGF2BP1			ZBTB8A			BICDL1	SLC18A2	DHX35-DT	FAT3		ANKMY1				C16orf96	GPAT2		H3P25		SVIL2P
CDC42-AS1	H2AC15	ZNF804B		CEP152				SYN1			SPATA6L			TAF1C	DUT-AS1	ALDH1L1-AS2	IDH3B-DT		TMEM187				CCDC7	MCCC1-AS1		GSTM2P1		RN7SL574P
PORCN-DT	NEMP2-DT	YBX1P4		KIF3A				AGMAT			NDUFAF2P1			CLASRP	ATP13A3-DT	SPDYE6	ALG1L10P		ASIC3				PCDHGA8	FAM124B		RPS12P17		TAC3
JARID2-DT	EVC2	YES1P1		ORC3				DPY19L2P2			TMPOP2			TM7SF2	CICP5	GRM4	PDE1C		CACNA1F				TMED10P2	LINC00880		MYL4		TNNT3
LINC01124	PLA2G7	PNMA5		ACTR10				IL1R2			AREG			GDF15	PLA1A	SNORD19	TPO		ECSIT				HNRNPA1P35	TRIM7-AS1		PAGE2B		ZNF251
SEC14L6	EDNRA	MYT1		CISD1				IL1B			XK			CES1	MYH16	LINC02687	HES2		TAF6L				LINC02433	MIR589		RSPH9		MAD1L1
NPY	FBXL13	THSD1		SYT14				PRELP			SPX			ATXN2L	ASAP1-IT2	RNU6-8	HSP90B2P		TAGLN				FBXO36	LINC00987		DKKL1		NAMA
ELAVL3	ZNF497-AS1	CICP16		TXNDC16				PROKR2			EOMES			CYBC1	ZNF658B	RPL13AP22	ACOT4		UICLM				FAM90A20	HERC2P10		A2ML1		LINC01820
FBXL9P	HPSE2	PLCB2-AS1		TMEM126B				TMEM121B			VEPH1			INTS11	AKR1C6P	H3C2	SIRT4		BLOC1S4				VN1R1	FAM169BP		TMEM18-DT		TRIM72
PCDHGA12	PRECSIT	LNCATV		SMARCAD1				DDX3ILA1			COA8			MAP3K11	LINC01432	PDXP-DT	BFAR		JRK				MIR3662	OTOAP1		RUNX3-AS1		HDHD5-AS1
ZBTB45P2	KRT88P	OSCAR		CDKN3				SLCO5A1			PURG			EEIG1	SNORA70	OTUB2	ELOVL3		LCN12				TCF24	CD68		CFAP161		DUX4L37
HOXA11-AS	CCR10	SCARA5		SLF2				RENBP			KIT			MELTF	CLIC4P1	IKBKB-DT	PPP1R1B		ZNF341				NDUFB4P8	DGKK		CSNK1G2-AS1		SPATA46
RNF103-CHMP3	RIMBP3B	PNMA6B		AKAP9				ZKSCAN7			CHMP4A			EGR1	LINC03059	MMP7	PPM1L-DT		MST1P2				CYP4A43P	SNORA11		BORCS8-MEF2B		RRM2P3
RNVU1-27	LINC01778	TMPRSS7		NR3C1				CRYM			PID1			AQP3	CENPS	RNF175	SPA17		PALM3				SLC5A9			CICP27		PRAMEF12
KHSRPP1	LINC01353	DCST1-AS1		NECTIN3				SYT9			SV2B			MAP2K2	LUZP2	LINC02986	PCDHB4		NUDT18				AK5			MIR1276		BICD1P1
CHRM1	RFX8	ERI3-IT1		TBC1D31				FBXW10B			TRPA1			HDAC7	PKD1P1	AGR3	SELENOTP1		LMF1				RNVU1-3			MIR6779		UNC93B3
ENPP7P5	KNG1	ACKR1		CIP2A				SLAMF7			ASMER1			LRRC8A	APOBEC3D	FAM86JP	SPATA31F1		ZNF775				FCGR2B			LINC01539		CUTALP
NTF6G	ACTBL2	LINC01698		ORMDL1				PTPN7			H2BC4			LZTS3	LINC01816	DHX16	GCHFR		CACNA2D2				SEPTIN14P12			HNRNPA1P26		ACTBP14
FAM66E	IL9	MPP4		CHMP4C				RAB7B			BEND6			MGAT4B	MYO1B-AS1	GHRLOS	SH2D7		C20orf204				MYOG			ITLN2		LINC00442
CIMAP1A	ZFAND3-DT	AMBN		MORC4				NWD2			SYPL1P2			HSF1	RNPS1P1	RPS26P15	XG		PCSK4				IL20			ZNF248-AS1		KRT35
IMPG2	IL22RA2	LINC02487		SLBP				LINC01426			GTF2IP7			SHISA5	NUP153-AS1	UGT1A2P	LINC02585		ALKBH7				MIR215			CD5		L3MBTL4-AS1
TUBB8P8	CICP22	RPL29P19		SBDS				SRSF9P1			PLXNC1			NDOR1	FAM131C2P	RN7SL614P	PCDHGA5		FAM229A				RN7SL610P			SNORA28		RN7SKP296
ESRRB	ODCP	ASCL3		RAD51C				RAB6C-AS1			ARHGEF35-AS1			TBC1D9B	WNT8B	C1orf127	C11orf65		LRRC75B				GCKR					H2AC9P
RPS12P26	CFAP77	CLEC19A		CMSS1				ERVE-1			VGLL3			VEGFA	SCUBE3	AP4B1-AS1	TMEM272		NDUFA11				CNN2P8					LINC01730
OR5BH1P	RPL13AP24	CYP2A7P2		FER				SLC6A17			KCNJ3			CHID1	HOXB2	PTPN2P1	ZSCAN5B		ASIC1				THSD7B					WHAMMP4
HNRNPCP7	SNORD59A	CST7		TMED7				ANKRD1			GABRG1			DPP7	PDE8B	FAM163A	PRORP		GPT				CBX3P6					PIGHP1
RAB1C	RN7SL49P	NPIPA9		DNAJB9				FGF12-AS2			NAP1L1P1			MAP3K10	CNPY2-AS1	PDC-AS1	MTCH1P1		KLHDC7A				SEPHS1P6					ANKRD63
LINC02412	LINC02178	OR7E91P		UBLCP1				SCIN			CAP1P1			GSN	EDN1	SLC6A1	UNC5D		CHST8				MTND5P25					NCBP2L
UNC5B-AS1	PAGE5	C17orf107		CWF19L2				WNT7A			ZYG11A			PPP1R37	SPINK2	TGM4	EIF4BP3		LARGE2				ASIC4-AS1					TMEM269
TMSB15B	SKAP1-AS2	ZNF648		MMUT				KCNC1			TMEM217			GGT7	GCLC-AS1	SLC6A20	CYP51A1P1		PILRB				RNA5SP123					LINC00112
AADACL2-AS1	SERPINB12	STPG3		DCTN4				ISLR2			G2E3-AS1			ANO9	LINC01550	ENPP7P2	SSTR4		NTF4				BTLA					SNORD124
NSMCE1-DT	LINC02771	CYP2D6		NPAT				PINLYP			SLC10A5			MST1R	EREG	LINC01991	CARF		VAMP5				RPL29P9					SRD5A3-AS1
GNRHR2P1	GNL1	GRIA3		TRUB1				GNG13			KLK13			PLPPR2	HLA-DQA1	H2BC10	NEXMIF		TMEM276				CXCL11					EIF4HP2
SPTLC1P1	NUDT9P1	ENPP7P12		SREK1				PELATON			ANKRD7			PABPC1L	HAR1A	GABBR1	LINC01239		WBP1P1				RPL3P13					ZBTB2P1
BST1	SCN2A	USP12-AS1		MEAF6				DISP2			TRG-AS1			SOX13	HSD3BP5	ELFN1-AS1	ELFN1		GDPD3				CCT7P2					DUTP6
SH3GL1P2	ALKBH3-AS1	ST8SIA1		ZNF260				PDPN			LINC01504			ARRDC1		GARIN1B	ARHGAP24		SNAI3				LINC02216					GPR52
LINC02356	DSC1	CCKBR		LMBRD2				CACNA1S			COL24A1			MED24		C9orf153	MAGOH-DT		STAG3L5P				HTR4					GRM7
SNORD3B-1	P2RX7	HDC		CENPK				IL36G			ABCA8			KIAA2013		FAM220CP	PCDHGA6		KLK10				FAM50B					SLC45A2
PDE7A-DT	LINC01269	GRIK1		NFU1				OR7E116P			NAP1L3			CELSR2		TMEM236	PFN1P4		HSD17B1P1				LINC02533					HBZ
RNU2-17P	GLOD5	HLX		LRIF1				RRAD			ARB2BP			MBD3		APOA1-AS	DDR2		LFNG				RN7SL200P					LINC02097
OPTC	SLC28A3	IGLV6-57		RNF138				CD34			TAF7L			MIDN		FAM242C	RSL24D1P6		SHANK1				FAM86LP					SOCS2P1
LEFTY2	DOCK7-DT	SMG1-DT		CETN3				IL10RA			SOCS2			MMP14		PCOTH	PPP2R5CP		GRIK5				DEFA10P					IGLV5-52
H2BC27P	TLCD4-RWDD3	MUTYH		MFAP1				SH2D2A			SHE			ADGRL1		TMEM179	ULK4P2		SUSD2				MIR548V					CTAGE3P
UBE2E3-DT	LINGO4	PLCB2		SPDL1				REN			ENPP7P4			GYS1		MIR3942	PRC1-AS1		RNF112				RNU6-323P					ADARB2
RPL7P14	SPRR1B	TOMM5		TMEM14A				HAND2			SYT4			ESRRA		RNU6-610P	HIPK1-AS1		MACROD1				MOS					SRSF8BP
SEPTIN14P2	AIMP1P2	NPPA		ALMS1				ADRA1A			RAET1K			MAPK12		U3	ADCY10		SLC22A18				CCIN					PHYHIP
SNORD66	IL19	CNTNAP5		ARHGAP18				PLAAT1			ZBED3-AS1			DGAT1		CPEB1-AS1	NUP133-DT		ARHGAP30				NANOGP5					CELA1
CTDNEP1P2	PLEK	CHRNA9		STX12				TFF1			CGAS			TYK2		PGPEP1L	METTL15P1		LIPE				TEX53					CACNA1C-AS1
MIR378H	GGT8P	BNIP5		STIL				MYBPC2			IL17RB			RHOB		SPMIP8	RASGEF1C		CYP51A1				MTND5P42					DNAJC27-AS1
OR2AE1	LINC01856	RN7SL75P		DECR1				PROC			GEM			E4F1		ADAMTS18	CPEB1		VPS9D1-AS1				MIR4485					PKN2-AS1
OR1J4	LINC02631	TMEM273		OXCT1				NKD2			C2orf80			ANAPC2		SLC6A4	DPEP2		SEC31B				HOATZ					Y_RNA
MIR181A2HG	MRPS18AP1	ENO1P2		BLM				SOX11			FBXO40			ALDH3B1		MPO	HP		PCDHA6				THCAT155					LRIT1
CALML3	DPPA4	ABCC12		TSEN15				FOXN4			MC4R			SH2B1		RANBP3-DT	PRR29-AS1		TRIM7				RERGL					ZNF470-DT
GDPD4	LINC02042	ITM2BP1		INTS7				CNTN2			SPC25			ZMIZ2		DSCAM	DLGAP1		ST6GALNAC2				GYS2					SP9
PCNPP1	ZBTB20-AS1	KRTAP4-4		SIRT1				SMIM32			RFPL1S			PCYT2		IGLVV-58	UCA1-AS1		GPR132				BICD1-AS1					ACKR4P1
BCL2L2-PABPN1	COL25A1-DT	MIR4525		RBM27				TNFRSF9			DNAAF11			CERCAM		MIR1249	TSHZ3-AS1		CCDC17				OR5BT1P					SASH3
LINC00524	AMACR	CEACAM16		PUM3				BMS1P1			FILIP1L			TMEM184A		PABPC5-AS1	ZNF285BP		NTNG2				KLF17P1					C17orf49
RPS26P49	RAB5CP2	SERPIND1		USP37				TFDP1P2			DCLK2			TBC1D17		ZFYVE9P1	FOXP2		DPM3				LINC02453					OVOL1-AS1
DNM1P51	RPL35AP16	TMIE		ARRDC4				C22orf42			GAS5-AS1			MAN1B1		C1QTNF3	FLJ46284		MPDU1-AS1				MIR6762					C1QTNF9B
CSPG4P5	LINC01932	CDCA4P1		GMNN				RSPO2			TMEM156			PPP1R12C		AGAP5	PKDREJ		PRDM15				LINC00934					RN7SKP55
ZG16	GRIFIN	HEATR5A-DT		MMS22L				ANKRD2			EDNRB			PPP4C		NPIPB7	ZNF221		INHA				RPL18P10					NUDCP1
SMARCB1	FLJ43315	ZNF606-AS1		AZI2				KIF19			CD101-AS1			PDXK		NCMAP-DT	GOLGA7B-DT		RAB43P1				PRR35					MIR3138
SPIN2A	RPL29P20	ATP6V1B1-AS1		CEP295				HOXB2			DYNLRB2			EPHB3		FLOT1	CD86		SNAI3-AS1				LINC02129					Metazoa_SRP
RNU6-26P	PTPN20	ATP6V0D2		NDC80				ADGRF4			STAU2-AS1			PLOD3		RNU5B-2P	LINC02328		FAM167B				ATP6V0CP1					CXXC4-AS1
COL19A1	LRRTM3	ZNF132		CIR1				CALHM5			RAD9B			POLG		CORIN	RBM33-DT		C1QTNF12				COTL1P1					SYNJ2-IT1
LINC01220	NUTM2A	CPNE6		RMI1				CD22			PTGES3L			BCL9L		NPIPA3	CNGA1		FLJ20021				TBC1D3G					NME8
GSTM1	NPM1P26	EPPIN		GDAP1				LDLRAD1			LINC02777			RANGAP1		PRDM8-AS1	METTL5P2		PCP2				CRHR1					LINC03076
RPL23P8	LINC01165	LINC01671		STMP1				DRD1			RPL7AP19			GCN1		HMGA1P3	UBE2V1P2		TRIM73				OTOP2					LINC00244
CKS1BP7	GRM5-AS1	BEND5		CSTF3				LINC02971			RASGRP3			LTBR		TULP2	PXN-AS1		IMPDH2				CCBE1					RPS3AP54
MATN1-AS1	PGR	IL17D		TES				HNF4A			LINC02006			ZSWIM8		SNORA5C	RIMKLBP1		SLC13A4				ZFP30					MIR6856
SPECC1-DT	JAML	IGLV1-50		ATAD5				EP300-AS1			THSD7A			PTPN6		KCNRG	EFCAB13		TXNDC5				RN7SL561P					CHCHD2P11
ATOH1	DBX2	LINC01786		IQCB1				EGR4			ADCYAP1R1			IRAK1		MIR6814	N4BP2L2-IT2		LINC01089				MIR3193					CA5A
PLSCR2	KRT3	RPH3A		NIFK				CATSPER1			TNKS2-DT			ZDHHC8		KLC2-AS1	NIM1K		SLC12A5				RPL12P11					MTCO1P39
SMIM47	ATP5PDP4	TUBAP11		UBE2T				PPP1R13B-DT			KRT6B			PCED1A		PCDHGA4	SRP68P3		TBX2-AS1				LINC01666					RDH12
EPHA2-AS1	SOCS2-AS1	HOPX		TMX3				BEST2			WHSC1L2P			MUC1		GSN-AS1	TTLL1-AS1		WAS				KRTAP10-1					MED15P4
SMIM44	DAO	RPS29P17		BIRC3				RUNX1-AS1			ERVK9-11			NACC1		KCNQ5	SCYGR2		STX1B				IGLV1-62					FAM180B
CSTL1	PCDH8P1	CHRDL2		ENPP1				RPL12P14			PLPPR4			UBALD2		PCDHGB6	LINC02656		HSD11B1L				LINC01399					GLUD1P3
MT-TF	ATP11AUN	ARL6IP4		CFAP97				PDGFRB			XKR4			SYVN1		CPSF4L	VTCN1		CCN5				SSTR3					RFLNA
CICP3	LINC00519	PLUT		TAF13				MINDY4			CLCA4-AS1			NUMBL		COL21A1	ISL1-DT		MCIDAS				FAM47C					CHKA-DT
	BATF	MIR615		POT1				MYH13			PAQR9			CD82		HS3ST5	FRMD6-AS2		TRMT61A-DT				CYBB					LMNTD2-AS1
	FDPSP4	TEX52		SLC25A17				FAM187B2P			TCEAL2			ACAP3		LINC02951	LINC02939		LINC02043				MIR6895					HOXA7
	LINC02185	LINC01226		SCRN3				CYP2B6			ROPN1			AP3D1			PPP1CB-DT		RHCG				OR7L1P					GAS6-DT
	LINC03064	KRTDAP		ARL14EP				ASH2LP3			TCF19			CDC42EP1			OR7E47P		UCKL1-AS1				SPANXB1					LINC02615
	VAC14-AS1	SPEF1		SLF1				ALX3			TMEM200A			DYNC2I2			PPP4R4		L3MBTL1				RN7SL687P					FGFR3P4
	PNMT	LINC02963		WASHC3				CERS1			ZNF681			NISCH			LINC01138		CHAD				MUC12					ST6GALNAC4P1
	OR10B1P	SCUBE3		ZNF28				LINC01968			PAK6-AS1			TMED9			ARNILA		MIR9-1HG				AP1AR-DT					LINC02802
	SIGLEC9	RN7SL399P		ZNF92				TRGV5			DLG1-AS1			SRC			PDK4-AS1		MVP-DT				SNORD89					MIR219A2HG
	RPL39P36	LINC02028		HELLS				HMX3			TRGV5P			LLGL1			RWDD3		SLC8A2				LRMDA					ATP5MGP1
	LINC00323	PPIAP72		RLIG1				CYLD-AS1			TPM3P6			PTPN23			CBR1-AS1		LOXL1				FAM88E					IGHE
	TKTL1	SHBG		DCLRE1A				RARRES2P11			RAMP2-AS1			POLR2E			CTBS		LHB				CCDC146					C16orf90
	IGLVIVOR22-1	PCED1B-AS1		RNFT1				LINC01522			PDGFRA			VPS51			WDR82P1		GPC1-AS1				ITPR1-DT					VCX2
	TXNDC12-AS1	LINC01924		MRPL50				GRK3-AS1			LINC02454			CABIN1			RPL12P12		PPP1R14BP3				BPIFB9P					CLEC4F
	RUVBL1-AS1	GPRASP3		C16orf87				PHYHIPL			LINC03049			PLEKHG4			BEND4		AGAP4				NUDT13					ERLNC1
	NAT16	MMP1		DMXL2				BCL2L10			LEKR1			ADCY6			EIF4A1P2		LGALS4				PAX3					CACNA1G-AS1
	ASB9P1	RNU1-6P		LYAR				VGLL1			ZNF724			SHARPIN			UBASH3A		HES7				LHX5-AS1					FAM83A-AS2
	NADK2-AS1	BMP8B-AS1		BLOC1S5				STK4-DT			NT5C1B			WNT7B			MCPH1-AS1		SMG1P7				TAT					CTAGE7P
	ELAVL2	LINC01779		EIF3C				PDE2A-AS2			HLF			XAB2			BICC1		NAA80				GFY					LINC02883
	CCND2	OR2T33		FAM204A				C12orf54			ANAPC1P1			MIGA2			GOLGA6B		POLRMTP1									RPL7AP28
	SLC12A5-AS1	VN1R20P		VAMP4				C8B			SCN1A			CENPB			KIZ-AS1		ABCB6									S100A7
	TTLL6	RPL12P44		HPF1				TRIM67			ARL14			STRN4			SAMD13		CRELD1									CCR4
	HLA-DQA1	RARRES2P1		CENPN				EPS8L3			IL7R			CTSA			KPRP		HOXB5									RPL34P10
	TM6SF2	CXCL13		NFIL3				MAGEB6			SRP72P2			POLD1			SLC4A10		CYP4B1									CDC42P4
	RPL23AP64	RETREG1-AS1		MRPL22				GBX2-AS1			RN7SL181P			GIT1			EEF1A1P8		LSMEM2									ROS1
	ZAR1L	KRT18P31		B3GALNT1				BTNL9			MAGEA11			TCEA2			LINC02026		PFN1P1									INHBA-AS1
	RASAL2-AS1	SLC6A7		PKIA				ADA2			PCDHB10			NCKAP5L			TFB2MP1		TRIM74									FPASL
	HOXA11	H3C5P		SSBP1				PROKR1			FAN1			SGSH			SNX10-AS1		GGT1									CH25H
	KDM2B-DT	NDUFAB1P1		TMA7				LRRTM2			PAX5			ARHGEF1			SNX30-DT		CARD9									TEKT1
	DNAI7	IFITM3P8		RRP15				MLIP			SPDYE12			SIRT7			MRPL40P1		ACAP1									NEK4P2
	PPIL6	UQCRB-AS1		POLK				LRRC63			GPR155-DT			SIGIRR			CASP16P		C17orf67									MC3R
	BNIP3P11	LINC02834		ELOVL7				F7			PTX3			CDIPT			ZNF232-AS1		NEURL1									CDRT15P8
	PRR5-ARHGAP8	U6		BTG3				CCDC177			CGA			PKN1			SNHG22		RTEL1									C21orf62
	FAM47E	LINC02707		CBLL1				SNX18P13			SNORA3B			FASTK			ZNF737		CHD5									MICALL2-DT
	SF3A3P1	C11orf98		GPX8				RNF225			HRG			SELENBP1			NXT1-AS1		SNAI1									HERC2P7
	WDR93	STMN1P1		RPF2				OLFML3			TMSB15C			KAT2A			KCNJ6		GRIN2C									NSG2
	ZNF583	HMGA2-AS1		MIS12				SFRP4						ABHD17A			LHFPL7		SLC25A6									DSCAS
	IRF2-DT	SMIM2		PARP11				ZNF239						PIGQ			CA3-AS1		CHRNB4									CST9
	LINC03052	CDRT15P13		GSTCD				MS4A15						MGRN1			MGC16275		TBC1D10C									FMNL1-DT
	PLBD1-AS1	MTCO1P28		ABHD13				HADHAP1						SLC25A29			LINC02067		DICER1-AS1									CSMD2
	KCNA2	PYCARD-AS1		POLQ				SLC30A4-AS1						ENGASE			RNF183		SEPTIN1									FNDC7
	SPTA1	RN7SL507P		HYCC1				LINC03067						DBN1			ZNF230-DT		SPSB3									H3P9
	MGAT4EP	CNDP1		TIFA				IL12B						ADCY3			ALKAL2		CACNG8									PAQR5-DT
	ACBD3-AS1	PSG8		ALG10B				GLYATL1						GIPC1			RPL7AP70		ARPC1B									SIGLEC10-AS2
	REL-DT	RN7SL364P		INPP5F				LINC01726						PRDX5			ALMS1-IT1		ZNF337									LINC00237
	TPM3P8	ARL13A		RBL1				SEPHS2P1						TAOK2			KCNK9		MAPK15									LMX1A
	ZPLD1	RPL21P132		COMMD10				CAGE1						LRP3			ZNF22		PCDHB2									ZNF320
	ERICH6	CRLF2		NDUFAF4				FILIP1						C15orf39			CYP19A1		RPL17P18									TMEM204
	HRG-AS1	OVOL3		FKBP5				SLC28A1						DHX34			LINC02861		MIR503HG									EXTL3-AS1
	RHOH	MISFA		DZIP3				FMR1-AS1						FBRS			PIGUP1		DUSP8P5									GPR88
	HSPA8P4	GTF2IRD1P1		SCG3				MKX						FAAP100			CYP51A1-AS1		CDK3									PMS2P8
	PDLIM7-AS1	KCNH1-IT1		USP45				PNLIPRP2						SCARB1			DCAF4L1		CIRBP-AS1									FRY-AS1
	GPSM3	CDRT15P3		RCHY1				FENDRR						CYB5R3			TMEM51-AS1		RABGEF1									NOS2P3
	PKHD1	PLG		MAK16				C6orf118						COL7A1			LOH12CR2		CRYBB2									MIR4728
	TFAMP1	SMPD5		TRMT6				TOX-DT						NR4A1			ZEB1		DNAAF1									ASS1P2
	PIP	LIX1L-AS1		LRRC40				SCTR-AS1						TPRA1			SYN3		SELPLG									PROX2
	USP17L1	COL11A2		CPLANE1				LINC01366						SORBS3			DYNLT2B		MRPL38									IFNE
	IFNB1	FAM83C		ZNHIT6				LINC01411						PBXIP1			PDCL3P5		CTBP1-AS									PODN
	MYPN	C17orf99		PIGA				LINC00867						TMEM63B			ARMC2		NEU4									KCNE5
	MBL1P	LINC01118		CHRNA5				OR7E4P						CYTH2			FAHD2P1		PHF21B									CFAP73
	SNORA12	ICMT-DT		ABCA5				RN7SL146P						TONSL			XRCC6P2		C2CD4B									MIR196A1
	PGAM1P5	PET100		CALD1				ZNF829						NADSYN1			GFRA1		CYP1B1-AS1									LINC01530
	MYO16	RAB4B		BET1				CSAG3						TKFC			SNTG2		CPT1B									PTOV1P1
	OR6J1	STAG1-DT		CYLD				RNASE1						PPP6R1			SLC8A1-AS1		ADGRA2									AMZ1
	RPL23AP87	RNASE7		BMAL2				ACVRL1						SH3GL1			CTAGE9		C2CD4D									HNRNPKP1
	ZNF568	DDN-AS1		ATG4C				GLS2						CX3CL1			MAP3K5-AS1		NPFF									PTGER2
	GATA1	MLC1		RPP30				SPRN						NME4			FAM90A2P		MIF4GD-DT									TDRD10
	HMGB3P30	C1orf167		GCSH				FGF2						EPHB2			INTS9-AS1		PLK5									SRP14P4
	ZCCHC18	PPM1J-DT		C18orf54				DNAJB12P1						GPS1			PPIAP40		GJC2									MIR4261
	SRD5A2	TMPRSS11CP		TACC1				KCNJ18						SIPA1			SUGT1-DT		TRABD-AS1									SCYGR5
	PLA2G10	SAPCD2P3		PUS7				APPBP2-DT						POMT1			LIM2-AS1		CCDC92									ECEL1P2
	PVALEF	KRT8P41		ZBTB21				LINC01783						ZDHHC12			KLF8		H3P4									RNA5SP124
	TSPAN32	NPAS4		CEP15				COL6A4P1						CAD			CALN1		MTFP1									TEX55
	TMEM230P2	TPSB2		SCLT1				ITIH3						COL6A2			CPS1		ANKRD11P2									UCP1
	SCG5	CDH8-AS1		ZMYM1				RCC2P6						ADRM1			MYO1A		ZNF436-AS1									CXXC5-AS1
	NEPRO-AS1	HMX2		FAM135A				TRPC6						LDB1			SERPINE3		DISP3									RNU6-1016P
	SLC44A4	POU3F2		MTARC1				CDIPTOSP						FBLN1			LINC02960		PTCD1									HSPD1P10
	IGFL1	DUSP5P2		ANKRD26				VTN						SIPA1L3			LINC01293		FLJ42393									ZBTB24-DT
	MAB21L1	HPS1-AS1		EIF1B				SCAT8						BAIAP3			MIR2052HG		INO80B									IRS3P
	LINC00471	EFHD2-AS1		RBM8A				EXO5-DT						ITPR3			KCNJ2-AS1		SLC27A3									PAX4
	SULF1	TNFSF12		TIMM9				SLC7A7						WDR13			PKHD1L1		STAC3									UFM1P3
	SYT10	SNORD99		SGO1				DYNLRB1						FRMD8			AK8		MAMSTR									SNORA74C-1
	POU3F3	LGI4		TTLL7				THORLNC						HIP1R			PSME2P2		GOLGA6L5P									OR51J1
	PRPH	PRKG1-AS1		GK				C2orf50						STARD3			PPIAP11		QRICH1									CD82-AS1
	TXK	KCNJ4		CRY1				DPH5-DT						TSPO			GPR199P		MIR25									KRTAP5-9
	IL32	MRPL2		KAT2B				NENFP1						UBXN6			RB1-DT		SMG1P5									KRT76
	FOXD4L6	TOP1P1		NIPAL1				TNFAIP6						LRRC14			FUT7		C22orf23									RPS3P7
	UNC79	UFSP1		NSUN3				TMEM271						TUBG2			SLCO4A1-AS2		LYRM9									OR1E3
	SMIM36	PEF1-AS1		PGGT1B				POM121L2						CXXC1			LINC02827		SLC2A5									TAF5LP1
	LINC02605	ZNF426-DT		ARL13B				COL9A1						PPP1R16A			SUGCT		POLN									LINC01605
	EVI2B	KCNA7		SLFN11				CALHM4						MTCH1			AGGF1P2		CSPG4P10									TBX10
	MAP2K1P1	TEKT3		REV3L				NPSR1						VPS28			CCDC144NL-AS1		ENTREP2									LEMD1
	IL5	CXCL14		DAAM1				NRXN2-AS1						HR			PABPC4L		RBFOX3									COL13A1
	ALKAL2	OR52N2		CASP8AP2				GAL3ST3						DNM2			CCT6B		GTSE1-DT									DIO1
	SLC1A3-AS1	GNG8		KIAA1143				LINC00552						ADGRB2			CFAP107		NALT1									CD79B
	C7orf57	FAF1-AS1		SEC22A				LINC02282						ARSA			CROCCP4		PLA2G4B									MEGF10
	HSPA1B	IL6R-AS1		SHPRH				MIR2117HG						ACTR1B			UBXN10		NKX2-8									RIPOR3
	ZNF652-AS1	EIF4A1P11		CCDC138				LRRC37A						ZC3H7B			HNRNPA3P12		IGSF22									GALNT9-AS1
	SSTR1	LYPLAL1-AS1		TIMM21				ZNF540						SLC12A9			MYBPHL		HPCA									PDCD6-AHRR
	MIR3186	KRT8P40		CEP135				CEACAM7						NECTIN4			RGS8		LYPD2									MIR6736
	PLAC4	DPRXP1		EED				CSDC2						B3GAT3			PRSS38		SPATA25									DAP3P2
	CPXM2	TUBA4B		ZNF280C				MYG1						SOX12			LINC02966		SCLY									AMD1P3
	LRRC15	DIS3L2P1		MAP2				HSD17B7P2						SLC9A1			LINC02478		PRADX									FER1L6-AS2
	ASB10	LINC00698		GNPDA2				NUPR1						TOM1L2			NRADDP		ZNRD2-DT									ADAMTS7P4
	MAL2-AS1	RNU6-678P		ALDH1L2				HIC1						TMEM175			CSP2		TTC9B									IGLV1-51
	PATE4	RN7SL141P		THAP6				CCDC187						BICDL2			MARK2P19		MSANTD1									LINC02055
	SLC2A14	RPSAP31		BUD31				BRCC3P1						H6PD			PAQR9-AS1		FREY1									LINC01829
	IGSF5	QRFPR		CDK2				GPA33						INPP5E			PSAPL1		SERTAD3-AS1									EXOSC4
	VIM-AS1	TMEM184C-DT		VPS50				TOP3B						LIMK1			GABRB1		EZHIP									PXDNL
	CCNI2	OFD1P17		PTER				CFL1P6						ZNF512B			PRDM9		GOLGA6L4									ADAMTSL1
	RPL17P9	ESM1		ASNSD1				ZNF700						TELO2			CCDC192		LINC02983									EML4-AS1
	LINC01343	PCDHGB9P		C21orf91				TP53RK-DT						KMT2D			SPDYE10		CEBPB-AS1									PPIAP2
	NFIA-AS2	RAET1M		UBE2E1				APOB						POLRMT			LINC00689		DACT3-AS1									UBQLNL
	BRI3P1	SNORA80D		OGFOD1				SV2C-AS1						KDM5C			NCAPGP1		LINC02924									FMR1-IT1
	AMPD1	FKBP14-AS1		APOL6				RARRES2P2						ZNF385A			LINC02912		BNAT1									LINC02972
	RNVU1-23	RNF14P3		MTBP				C19orf84						PGGHG			CDRT15P6		LINC00863									SIGLEC10
	NBPF19	LMOD2		CASD1				ABR						NOC2L			CARNMT1-AS1		SCYGR10									SCIRT
	APCS	ASNSP1		CEP83				HAUS7						ARHGDIA			PHACTR2P1		DM1-AS									LINC01361
	CHI3L1	RPS4XP10		CEP120				CLEC2L						ABTB1			PRAP1		CBARP-DT									GJA5
	CTSE	RPL26P28		C5orf34				IL21R						SAMD4B			SAA4		ZBTB32									ZFYVE9P2
	HSD11B1-AS1	EBF3		FAIM				SPATA12						CLIP2			C1QBPP2		ASTL									RN7SKP208
	LINC02817	OLFML1		DBR1				HBQ1						ADISSP			MIR100HG		MSLN									PYDC2-AS1
	EIPR1-IT1	PATL1-DT		HEATR3				CFAP46						RGL3			OR11M1P		WWTR1-AS1									RNU6-646P
	NTSR2	HTR3B		DDX52				TEX35						DHX38			LINC00381		CD14									RPL21P46
	LINC01913	LINC02598		LIN54				TCERG1L						GPR137			MIR4500HG		NTSR1									PF4
	MRPL36P1	KRT84		STOM				C22orf46P						OGDH			RNY3P8		CYP2D7									LINC02273
	SPMIP9	SARNP		ZCCHC7				FAM88B						TBL3			FSIP1		C9orf163									H4C13
	RN7SL834P	RPS26P45		GLRB				HTR7						ABCA3			GPR176-DT		MIR6859-3									MYL7
	SEC13P1	SLITRK1		OBI1				MEI1						ZNF865			LMAN1L		CATSPER4									OR2AO1P
	CCR5AS	RPSAP13		L2HGDH				ECI2-DT						ZNF703			LINC03107		C10orf62									MIR5194
	BLVRBP1	RNU2-51P		VRK1				SPRR1A						SH3BP2			SCML2P2		GPR68									OR52B6
	CASR	STRCP1		ADAT1				LINC02863						CDK16			RNU1-103P		IFT122P2									MIR3159
	MARK3P3	CT62		UTP14A				GCM2						DHX30			MEOX1		ZNF8-DT									FLRT2-AS1
	ANKUB1	ATP5MFP4		C9orf72				VGLL2						JMJD8			UBE2L4		AQP1									SMCR2
	LINC01182	CEACAM3		BBS7				CD81-AS1						COMT			TCP10L		CHCHD2P9									RN7SL233P
	MED28-DT	LINC01864		MOSPD1				CLIP1-AS1						CYC1			BRWD1-AS1		COL5A3									HRH4
	AFP	CST9LP2		POLD3				GPR12						SCAMP4			TUBA8		ST3GAL1-DT									LINC02959
	LINC02485	GAPDHP54		STXBP5				JPH4						USP5			MIR6889		GAL3ST2									LINC01535
	MARK2P5	MRAP-AS1		ARAP2				GZMB						AKT1			GRPR		CORT									APOC2
	SNORA47	B3GALT5-AS1		KIAA0586				G6PC1						GABRE			SLC25A21		CELA2A									PAGE2
	LVRN	DNAJA1P6		MAGOHB				GH2						OSGIN1			RPL23AP15		BTBD19									SHISA5P2
	LINC01574	RN7SL263P		CLEC7A				ICAM3						VPS9D1			LINC02470		INAVAP1									PNMA6E
	LINC01622	MPPED1		MTMR9				LINC01679						MGAT1			AGK-DT		CPZ									KLHL25P1
	MRPL48P1	LINC01546		MTND2P28				LINC00315						ASPSCR1			LINC02003		SLC25A47									SLURP1
	OR2B7P	ASB11		SAMD9L				BPIFC						AAMP			LINC00622		ARL6IP4									SPAG8
	SLC22A16	RSPH6A		RAB27A				CHKB-CPT1B						ABCD1			OR10H1		ALLC									PPIAP91
	C6orf58	MIR3147HG		RAB11FIP2				INSC						SLC25A22			LRRC37A2		SERHL
	DGAT2L7P	CFAP65		PRKAR2B				CAVIN3						STK25			LINC03006		SAXO5
	RNF148	COX20		HCFC2				EVPLL						PIGR			CSMD1		ANKHD1-DT
	CRYGN	F10		GCH1				PTGFR						RAB11B			DDX11L10		STAG3L5P-PVRIG2P-PILRB
	PINX1-DT	CATSPERE		ZUP1				KCNE3						GGA1			ZNF253		TLX2
	DEFB134	TIMM23B-AGAP6		ZNF254				ART5						SLC12A4			PCDHA4		RNA5SP203
	USP17L2	ESR1		MED6				LINC02450						NR1H2			DRAIC		AGAP9
	PPP1R42	FAM86HP		ZNF845				CIMAP3						FBXL19			MIR31HG		HRCT1
	RPL32P20	IGSF23		CEP57L1				SPIB						THOP1			NFYC-AS1		GUCY1B2
	MTND5P14	CYP2E1		PLAA				ZCWPW1						SPTBN2			NOTCH2NLC		NME9
	GGTA1	LINC02826		STK33				NDUFB2-AS1						HSPBP1			LINC02210		DYNLT4
	RN7SL30P	PTGER1		EIF4E3				ZNF45-AS1						MYO1C			NOTCH2NLB		CBY3
	PROSER2-AS1	LINC02767		FAM216A				MYHAS						ATG4D			DNAJA2-DT		AQP7
	HNRNPA3P1	CLDN5		SRBD1				LRRC56						DENND4B			RPL5P9		SH2D4B
	NRAP	RPS14P4		PHYH				KLK4						RPAP1			LINC01322		RN7SL219P
	IFITM5	MIR4786		EEF1E1				CFAP99						OGFR			LSMEM1		SLC25A1P5
	C11orf21	TMC3		FIGNL1				ATP13A5						SLC9A3-AS1			EIF4EP1		IGLVI-56
	OR51Q1	PLA2G10DP		ZC3H8				LINC01634						CTBP1			SPOCK3		RPS2P32
	RBMXL2	RPL6P31		CHCHD3				RAMP2						RNF123			KCTD9P4		VWCE
	LGR4-AS1	DAP3P1		ORC5				MYLK2						MAFK			FSCN1P1		CCDC116
	PGA3	RPS15AP14		MTERF1				CLVS2						NUMA1			RASL12		PDIA3P2
	ENPP7P7	RN7SL751P		EAF1				SPICP3						PLCD3			LINC01132		THA1P
	LINC02763	RPL29P17		PXK				RMB8AP1						EHD2			TUBB1		CLDN19
	KCNA5	ATP5MFP2		SDE2										DUOX2			CPLANE1-AS1		SNORD15B
	CD163	GIMAP6		BARD1										EGFL7			RSPH4A		TEKT4P2
	SLC25A39P2	LINC00092		FAM169A										SF3A2			USP50		MIR33B
	SMIM41	LINC02313		TBCCD1										ALDH16A1			NTRK3		ZAP70
	APOF	PIP4K2B		PARP2										LRPAP1			TMEM51-AS2		OBP2B
	SNRPF-DT	GK-AS1		TRIP4										SLC26A6			PCDHA3		LINC02636
	MYL2	PCDHB9		MAP7D3										NPTXR			NOVA1-DT		GLRX5P3
	URAD	SNAP47-AS1		WDR89										PML			HOXB4		TYRO3P
	TEX26-AS1	SLC6A21P		MRPS31										TMEM125			SNX31		CDC37P1
	HMGN1P24	RPL29P27		FAM13B										NFKB2			LRRC8C-DT		PAGE4
	LINC01629	IGFN1		C1orf131										TRIM11			NDUFV2-AS1		TMED2-DT
	FGF7	PLA1A		RMC1										SMTN			CCDC81		OLFM5P
	LINC03065	LINC02166		LRR1										QPRT			ZNF594-DT		SHISA3
	DNM1P41	PTPRN		ZNF567										ARHGAP1			PLA2G10		PCDHGA7
	RN7SL417P	C17orf50		ZNF420										SPG7			SNRPFP2		IL16
	PSMD7-DT	KRT18P4		CYP20A1										AKT1S1			RNA5SP82		LINC00173
	UFM1P2	MIR4768		NKX3-1										PLXNA2			GKN3P		MYADML2
	LHX1-DT	SLC22A2		CYP2U1										CRACR2B			CHMP3-AS1		FAM90A25P
	RPS26P8	SEC11B		TBCK										CARD10			MIR4783		MIR210HG
	HSF5	SH3PXD2A-AS1		RMI2										AGAP3			HIGD2AP1		GNG14
	CD300LD	FBXO39		SKA3										UNC5B			LYZL4		PIK3R2
	WDR7-OT1	TMEM262		MORN2										PLEKHG3			RBM5-AS1		CDRT15
	CLC	HTR6		SNRK										FBXO46			LIX1-AS1		CTTN-DT
	LINC01595	TCEAL6		CHAC2										CHMP1A			SEMA6A-AS1		RPS10P3
	SIGLEC20P	GAB3		TIMM10B										ZYX			RN7SL68P		LINC00659
	GCNT1P1	YWHAEP7		MDM1										CAMSAP3			CLPS		ACAA2P1
	FEM1AP1	SPON1		CCZ1B										PNKD			RAB44		SPDYE5
	ATP5MFP1	RN7SL832P		SGTB										MED25			PPP1R2P6		ASIP
	TUBA3GP	LINC02212		TBC1D32										MAP1S			ATP6V1G1P2		OSM
	LINC03070	TTC36		TIPIN										NECAB3			FABP12		MIR554
	MAGEB18	FAM207BP		PTGES3P1										TRIOBP			DFFBP1		RPL36P7
	KPNA4P1	PRKCZ-DT		PKIB										MCRIP2			FRG1KP		SYBU-AS1
	HCFC1-AS1	LINC01635		NVL										ZNF579			LCN1		RPL29P24
	GUSBP13	RN7SL488P		SGK3										SYNGR1			RNA5SP317		LINC00868
	SDHDP2	LINC02884		WASHC2A										UQCRC1			LINC02666		PLXDC1
	MAJIN	NHLH2		TAF1A										RPS6KA4			TCERG1L-AS1		FOXD4
	SEC22B3P	FAM78B		C18orf21										GRAMD1A			KRT87P		COX6B2
	GOLGA8T	MIR5008		ZNF711										LRFN3			BEST3		LINC01763
	TPSAB1	OR2L2		OFD1										CSK			HNRNPA1P50		CYP2T3P
	CD300LD-AS1	RPL21P30		JAK2										SHROOM1			LINC00562		KIRREL3-AS1
	CCRL2	ANKRD20A8P		CDCA7										RNF44			COX7CP1		LINC03073
	FAM221B	MTND4P26		ZNF559										YIF1B			OR11H12		MYADM-AS1
	TREH	SPAG16-DT		DDX20										TRIP6			LINC02307		LINC02918
	MSH4	CHRND		MRPL39										PNKP			ZNF24TR		CYP2U1-AS1
	POLR2J2	DENND6A-DT		PALB2										NPRL3			CIST1		NEURL2
	LINC01611	SCAANT1		TIMM23										SCARA3			RASGRP4		AFDN-DT
	LCTL	ZBTB20-AS5		LTV1										RAD9A			MRAP		SPDYE2
	EPO	IGF2BP2-AS1		C4orf46										NELFB			POM121L15P		RPL23P2
	COLEC12	OR7E111FP		MED20										ARAF			SLC7A4		BGLAP
	LRRC69	LINC02268		ZGRF1										LPCAT4			FERP1		TTLL10-AS1
	CLASP1-AS1	LRP2BP-AS1		FAM200B										IFITM3			ZCCHC13		KRT8P10
	WAKMAR2	RPL29P14		HAUS1										PTGES2			SCYL2P1		PDE6A
	G0S2	LINC01394		RBMX2										ZNF444			BTNL12P		MKRN6P
	BCL2L12P1	RPL21P63		STEAP4										BCAT2			GTF2H2		RN7SL336P
	ATCAY	MEP1A		TMEM182										PTK2B			SNRPEP2		BTBD18
	MDC1	MAP3K5-AS2		SP110										BRAT1			KLHL33		VWFP1
	TSPAN14-AS1	ELDR		SDHAF3										CSNK1G2			CHODL		ISG20L2P2
	BTN2A3P	RNA5SP242		SLC35B3										BICRA			PPP1R14D
	CLK2P1	RPL35P6		DPH3										MYADM			NR2E3
	FAM90A11	RN7SL760P		NFXL1										NFIC			MATR3
	CHUK-DT	VDAC1P11		CCDC66										SEMA4C			SPEGNB
	ZNF658B	FIBCD1-AS1		CARD6										KLC2			DPPA2
	IL34	AKR1C8		GINS2										RTN4R			TMEM263-DT
	BTN1A1	CYP2C18		CPM										MYBBP1A			COILP1
	ABCF1	C10orf95		BRAP										ECI1			ZNF285
	HEATR4	OR52V1P		HCCS										SLC22A17			ZNF808
	DNALI1	SLC1A2-AS2		ZMYM5										RIC8A
	CT45A7	SLC25A1P1		ZNF510										DOT1L
	LBX1	LINC02551		TMEM154										SIDT2
	OXR1-AS1	TRAV7		GKAP1										CIRBP
		TOMM20L		LCA5										CDH24
		LINC01500		METTL6										ARHGAP33
		PEBP1P1		ZNF731P										TNS4
		BNIP3P5		FGF12										REEP4
		MIR6085		ZNF468										PLCB3
		RNU6-807P		FBXO8										RASSF7
		RPL7L1P16		XRCC2										DUOX1
		TERB1		ASTE1										FAM3A
		MIR6776		C9orf85										USP20
		LINC01482		MALAT1										CENPT
		SLC25A3P3		N4BP2										SCYL1
		ZBTB7C-AS1		PAG1										YDJC
		RPL32P34		SRP19										NINJ1
		LGALS7B		RWDD4										ATG9A
		PSG4		ZNF181										SART1
		LINC00656		FKBP7										EDC4
		FAM242A		EIF1AXP1										COQ8B
		ZNF341-AS1		WDR35										YIPF2
		SRMP1		POLR3GL										SLC52A3
		CSE1L-DT		ZNF107										WDR24
		RNU6-1219P		DYNC2H1										CAPN10
		AP1B1P1		FIRRM										KMT5C
		NCF4		C4orf33										HDGFL2
		IL2RG		RPGR										AJM1
		CLEC18C		TUBGCP5										SNAPC4
		ZNF114-AS1		GPR158										ZNF628
		IL6		HECTD2										MVK
		CEACAM16-AS1		TMEM67										MTA1
		MIR3681HG		RWDD2B										KIF18B
		LINC01143		OTULINL										RPTOR
		DNAJA1P3		ZNF14										CACFD1
		MARCHF10		RPL26										ZNF219
		FBXW12		HACD4										SPEG
		MYH9-DT		QNG1										SIN3B
		CFAP57		JADE3										IFRD2
		DNMBP-AS1		KIF15										NDUFS8
		LINC01579		PYGO1										MFSD12
		LINC03108		NR3C2										GGA3
		COSMOC		CIBAR1										AP5Z1
		ALAS2		NUP62CL										RFNG
		VPS33B-DT		ETV1										CTDSP1
		SPESP1		CCNK										HDAC5
		ATXN1-AS1		TMEM255A										PLA2G6
		SMARCE1P6		ZNF184										SH3D21
		AHSG		ING3										EFNB1
		GHRL		LIN7A										MAFG
		SLC23A3		MEIOC										ARHGAP39
		ZNF582-DT		SCML2										PPFIA3
		PRSS57		ZNF431										WDR18
		LINC00629		LIN52										CDC37
		OR5BK1P		RMDN2										KIF7
		DOC2B		NAT1										DDX54
		FAM86EP		PAIP1P2										FUT3
		PDE4DIPP5		DTD2										CBS
		CENPNP2		ZNF215										TLE2
		DYTN		TMEM260										VWA5B2
		EMC3-AS1		TLR3										TYSND1
		RBM12B-DT		FBXO4										RERE
		GAS2L1P2		PLEKHH2										TRMT2A
		RRM1-AS1		ZNF75A										TGFB1
		LDHAL6B		MCM8										FBRSL1
		NOS2P1		ZNF286A										CIAO2B
		CBLN2		DNAAF10										ERF
		CRIPTOP7		ZNF525										FBXO41
		EPIST		MAGOH										PPARD
		RNF133		PLSCR4										TPRN
		LINC01585		ZNF461										KIF1C
		STX5-DT		GATM										TMEM129
		ATXN2-AS		RCAN1										GHDC
		KRT18P34		ZBTB24										TCF3
		ZNF836		ARHGAP11A										SERPINH1
		SNHG25		RASAL2										ADAMTS7
		LINC00485		CREG2										CCS
		LPAL2		POLE2										EPPK1
		MIR27B		ZFP82										IRF2BP1
		GLP1R		ZNF180										ABCC10
		TNNC2		DNM3										MICALL1
		FXYD7		ZNF772										MYO9B
		IGLVIVOR22-2		FAXC										ZNF692
		KLHL10		STX19										RFX1
		MRM1		CCT8P1										SLC4A2
		C4orf54		CACNB4										VILL
		DNLZ		ARHGAP28										MRPS26
		MRPS31P5		ETS1										STK11IP
		EMX1		DCDC2										INO80E
		RGL4P1		POF1B										CIAO3
		ACCSLP1		PHF11										NUBP2
		ZDHHC22		ZNF383										BCKDK
		ARPC1AP4		MT1X										FBXL6
		CLIC1P1		MIR1244-2										STUB1
		MIR3178		LINC01719										MAP3K6
		NTF3		KATNAL1										CBX6
		HOXC-AS1		B3GALT9										BAHCC1
		NAA11		SLC25A14										TAB1
		UBE2V2P3		C12orf60										TTLL12
		LINC02795		CAMK4										SLC39A13
		GAPDHP33		SVIL-AS1										CEP131
		RNU1-114P		ZNF701										MFGE8
		PTPRC		GORAB										FZR1
		CNGA3		BBS12										SELENON
		WBP11P2		ZNF670										ZBTB7B
		GSTM3P2		BEX5										CC2D1A
		EIF4E2P2		KBTBD8										LPAR2
		PRR23E2P		ECHDC1										TSPAN9
		NPM1P29		ZNF81										ATP5F1D
		P2RY13		ZNF600										CLCN2
		LRRIQ4		SMARCE1										MPST
		ABCC5-AS1		MMP16										LTB4R
		HTR3E		HDX										RUSF1
		APOD		IFIT3										GDPD5
		LINC01983		CHCHD4										PI4KA
		TM4SF19		AKAP5										PACS2
		RNA5SP152		ZNF273										FADS3
		SLC2A9-AS1		SELENOP										PHLDA3
		MIR5091		NCR3LG1										IMPDH1
		LINC00682		SPEF2										ARHGEF10L
		NPFFR2		MRPS18C										FAM110A
		DMP1		ASRGL1										ARHGEF19
		HELT		RNF180										ANO8
		LTO1P1		ADAL										P3H1
		UBE2QL1		MED31										GNA11
		ADCY2		HASPIN										SPHK2
		LINC01337		THAP9										SLC4A11
		RPS2P25		ZNF426										CES3
		MEF2C-AS2		CIBAR1P1										SLC45A4
		SPINK7		FAM227B										SMG9
		HK3		ZFHX3-AS1										SMOX
		PTCHD4		LINC01515										XRCC3
		CT69		CBX3P9										PPP1R9B
		RNA5SP219		CEP170										RARG
		ARL4AP5		LPL										NAT9
		FKBP6P1		IFRD1										CRELD2
		SND1-DT		ZNF551										PRELID1
		UQCRFS1P2		DDX24										LRRC45
		TAS2R6P		SETMAR										ZDHHC11
		THAP5P1		RNF125										PLEKHA7
		CHRNA2		CHN1										ARL4D
		SIRLNT		CCDC110										UBALD1
		TRIB1AL		C12orf56										CKB
		SNX18P9		HNRNPKP2										PKMYT1
		TTC16		FAAP24										GAS2L1
		AK3P5		ATL1										FHOD1
		LINC02633		ZFP37										CDK18
		CHAT		ANKRD44										SH3BP1
		DLG5-AS1		TRPC1										C8orf82
		MIR4682		PDCD2L										CBLC
		OR52N1		RASGRP1										IQGAP3
		FAR1-IT1		HAS2-AS1										DUSP1
		FGF4		FAM76A										EPOR
		DPPA4P3		MIX23P3										DLG4
		RSF1-IT2		PTGES3P3										ARMC5
		TRIM53AP		NHS										SLC4A3
		LINC02417		SYT16										POFUT2
		RN7SL459P		TJP1										CUL7
		MUC19		ISCA1P1										EHD1
		PDZRN4		AFG1L										DDRGK1
		LINC00615		TNFRSF10A-AS1										KIFC3
		LINC00556		LCA5L										DDX11
		SMARCE1P5		UBR7										TOLLIP
		MRPS31P4		BDH2										ARHGEF18
		LINC01297		AP4S1										PPP1R15A
		TRAV9-2		EMBP1										CORO6
		LINC00523		GIRGL										SLC19A1
		GP2		RAB9B										RAPGEFL1
		WWOX-AS1		GASK1B-AS1										AXIN1
		TRARG1		SLC16A10										PELP1
		RAI1-AS1		MIR3682										EPHA1
		RPL23AP75		ZNF594										SLC22A23
		KRT27		BHLHE40-AS1										MXD3
		KRTAP9-12P		NEXMIF										KCNC3
		SHC1P2		C2orf27A										NOSIP
		OR4D1		CEP162										COL6A1
		RNFT1-DT		ZNF391										RBM10
		MRPL37P1		CHL1										DBNL
		DOK6		EXOG										TMEM54
		LRRC25		LINC00871										RHBDD3
		TYMSP2		ZNF385B										ARHGEF17
		RPS19P1		ANKRD34B										COX8A
		COX6CP2		NCALD										TESK1
		MIR155HG		AFTPH-DT										ENG
		OLIG2		FAM81A										DNAJB2
		KCNE1		NDUFA5P11										BRD4
		POM121L9P		ZNF572										CUL9
		HADHBP1		TMEM71										SLC26A11
		CLDN34		LIAT1										ACACB
		GPR34		SHLD3										STARD10
		ACTBP1		CCDC102B										REX1BD
		CT45A11P		LINC00624										CRTC2
		DDX11L16		CARD8-AS1										RHBDD2
		NLGN4Y		UCHL3										PRSS21
		FAM91A3P		EPSTI1										TNPO2
		KCNH1		ZNF808										INAVA
		PRR20G		PDE7B										CELSR3
		LINC02716		TP53TG3D										ZNF335
		ADAM1B		PRUNE2										FAAP20
		ACTG1P17		CALCRL										WNK2
		RPL7AP10		ZNF738										RNF26
		LINC01711		CALM2P2										EPN3
		RNA5-8SN3		GBP1P1										MAN2B2
		NAT2		ZNF577										CDR2L
		ACRP1		ADGRG7										ETFB
		PMS2P13		DEUP1										TRADD
		RMST		ODAD2										NEURL4
		LINC02387		MIR3171HG										MAU2
		PLGLB1		TBCAP1										AMBRA1
		SAA2		ST13P18										KDM6B
		PERCC1		ZNF747-DT										GPR108
		DMGDH		HAUS3										MEN1
		C4A		SBDSP1										MLST8
		LRFN2		C2orf88										G6PC3
		SH2D6		KLRF1										ACSF2
		GGTA2P		TRAM2-AS1										MCF2L
		LINC00466		FLT3										DEF8
		SERPINF2		MAK										HAGH
		ZFHX2-AS1		EID2B										ZBTB45
		PRDX3P1		BAALC-AS1										DTX3
		MYO1D-DT		LINC02438										MXD4
		RN7SL4P		LINC01564										DOC2A
		ACTN3		GTF2IP4										PXN
		ADRA1B		HCCS-DT										DCAF15
		PPIAP54		EDA2R										IRF2BPL
		UPF3AP1		ZNF585A										WDR62
		SEMA3F-AS1		BBOF1										FCGRT
		HAUS6P1		LINC02541										FPGS
		PLA2G10BP		CRISP3										KDM4B
				COPS8P2										E2F4
				DNASE1L3										SEMA6B
				LRRIQ3										SLC27A4
				GSTA2										SYT7
				DNAI3										RIPK4
				TPK1										REXO1
				SSBL5P										TWF2
				EMX2										RARA
				PAH										NADK
				CNBD1										TNFAIP2
				CCDC38										TXNRD2
				PENK-AS1										CEP250
				ZMAT1										SLC35C2
				RPL30-AS1										SZT2
				FDPSP1										PCBP1
				LINC02084										FARSA
				CLEC6A										RBBP8NL
				LINC02458										KLHL21
				LRRK2										PRAG1
				MUC13										PPP6R2
				ST3GAL6-AS1										PLEKHM2
				RPS7P11										TSSC4
				RLN1										BMP1
				ANGPTL1										MRPL55
				CR1L										RABEP2
				CPHL1P										PLIN3
				RANBP3L										LRSAM1
				SLC16A12										DHX58
				TRAV6										LYNX1
				ANKRD20A1										CCDC97
				PRR16										TOM1
				TSPAN19										FBXO44
				ZNF506										IFT122
				LINC01686										PLCG1
				LINC01036										COPE
				STK31										NCKIPSD
				AURKAP1										JOSD2
				SIX3-AS1										METTL26
				SLC24A2										ABCB9
				LINC02284										THEM6
				HMGB1P31										GATD1
				TMEM50B										FDXR
				KIF6										WDR54
				DNAAF4										DDX41
				GLRX5P2										TRMU
				ASB14										NR1D1
				PLN										CTIF
				OLAH										C5AR1
				SNORA2B										TRIM41
				GOLGA8UP										AMPD2
				AOX1										EXD3
				PACERR										ZFYVE27
				LINC01814										TST
				CD36										WIZ
				LYRM4-AS1										FBXL14
				LINC01833										VPS18
				RAB6C										RBPMS
				ZCCHC14-DT										BBLN
				ZNF256										LRFN1
				KLRG1										SETD1A
				PPP1R1C										MISP
				RHOBTB1										CCDC57
				PSMD12P1										TSEN54
				FCER1G										TMEM104
				DPP10-AS1										CASKIN2
				SHROOM3-AS1										NUDT16L1
				LINC03018										DRAP1
				LINC00484										TUBB4A
				LINC02953										GTPBP3
				KRR1P1										EXOC3
				CST8										C1R
				RPL12P12										PLEKHG5
				GABPAP										ZBTB17
				MED28P3										MRPL28
				TMEM44-AS2										DNMT3A
				CFAP221										RCN3
				RPGRIP1										CSAD
				HMSD										LMBR1L
				NEXN										BAIAP2
				GMPSP1										TCF25
				LINC02749										TBKBP1
				ANKRD33BP9										LINC03040
				SUGT1P1										BAP1
				SUCLG2-DT										SMO
				LY6S-AS1										PGAP3
				PLCL1										GAMT
				FRG1DP										TSR3
				APOC1										TSC22D4
														FCHSD1
														MOV10
														SIVA1
														DMWD
														ULK3
														SLC2A6
														EEFSEC
														CHERP
														MCRIP1
														IQSEC2
														CRTC1
														CHPF2
														METRN
														LAMTOR4
														RHBDF2
														PEX16
														MMP24OS
														NCDN
														YIF1A
														ZNF787
														CBX4
														ZSWIM9
														PES1
														ZC3H4
														CCDC85C
														PIP5K1C
														RTL8C
														PPIL2
														NR2F6
														RAVER1
														RTL8A
														MLLT1
														CLTCL1
														TSPAN4
														AHSA2P
														ZNF513
														GRIPAP1
														DEDD2
														GRB7
														ZNF76
														UNC13D
														SIL1
														PHLDB1
														TRAF2
														GMEB2
														VPS16
														CSNK1E
														CCDC124
														CCDC120
														CALCOCO1
														TMEM8B
														SNX33
														SSNA1
														FOXP4
														P3H3
														SLC9A8
														BRF1
														VEGFB
														BIN1
														TNS2
														MEGF6
														ADCY9
														ZNF768
														PWWP2B
														DALRD3
														ABCD4
														TJAP1
														NDUFB7
														FAM171A2
														CACNB3
														TRIM56
														ANKS3
														RECQL5
														NUDT22
														PHKG2
														STK32C
														NLRX1
														ADGRE5
														OPLAH
														CCDC22
														LOXL2
														AIP
														GTPBP2
														TAFAZZIN
														RIPOR1
														LETM1
														TMEM201
														UNKL
														MAP4K2
														SLC39A4
														SFI1
														PEX14
														AIFM3
														SAPCD2
														PHC1
														CCDC85B
														FBXW4
														SIRT6
														PSD4
														FBXO31
														WNT9A
														RASD1
														SEMA6C
														ZNF358
														PHPT1
														ANKRD13B
														NT5DC2
														PPM1F
														ZBTB48
														PSKH1
														SERTAD1
														DNPH1
														SNPH
														KATNIP
														KCND1
														AGTRAP
														FAM83E
														YJU2B
														NTN1
														TMUB1
														GMPPA
														ALDH4A1
														ANTKMT
														MAPK11
														PCSK7
														ZFYVE19
														MIIP
														TTC7A
														ATAD3A
														CNKSR1
														METTL25B
														FAM219A
														TRIM66
														PGS1
														SLC66A2
														ZFPM1
														HAP1
														SAFB2
														ARMC7
														GPX1
														GRAMD4
														TMEM250
														UCK1
														EFS
														SLC5A6
														GNPTG
														ZNF581
														MEF2D
														ZNF598
														CEACAM19
														ZNF646
														LGALS9B
														INAFM1
														NRBP2
														QTRT1
														PICK1
														USP19
														OXLD1
														RELB
														OSBPL5
														PRR7
														CARD11
														GPSM1
														VSIR
														MST1
														KLC1
														GALK1
														TMEM238
														ZNF316
														BOK
														SPINDOC
														FAM174C
														MAZ
														MRTFA
														ACOT11
														SRF
														THRA
														EVI5L
														SH3BP5L
														GUSB
														PAK6
														STK40
														WBP1
														SLC12A7
														PIGO
														SRXN1
														UBA7
														TMPRSS13
														RPS6KB2
														SETD1B
														STX10
														ISOC2
														HLA-DQB1
														RABGGTA
														TSPAN15
														RPUSD1
														RHOV
														ADCK5
														SH3RF3
														PRMT7
														MAB21L4
														ZNF48
														CBARP
														SEMA4G
														MARK4
														RAB17
														MIEF2
														EIF3G
														ACP2
														CD320
														DUS3L
														TRAPPC14
														HPS6
														ZNF205
														COL4A2
														LINC01503
														HPN
														BCAN-AS1
														MAST1
														POMGNT2
														PHLDB3
														STX4
														CAMTA2
														ZDHHC24
														FAM53B
														MRNIP
														B4GALT2
														LAGE3
														BRSK1
														CCDC9
														SHISA4
														LRP4
														CPT1C
														NINL
														SNTA1
														ABCB8
														SLC8B1
														PIN1
														SIX5
														PLEKHG6
														GJB3
														ACSF3
														IL17RA
														MARCHF9
														POLR3E
														RAC3
														NELFA
														LSM7
														DMAP1
														RPL13P12
														CACTIN
														WDR74
														ZNF213
														DENND3
														B4GALT7
														SPATA2L
														SBNO2
														CD74
														VANGL2
														PALM
														AP5B1
														TEP1
														ARRDC2
														PDZD4
														SHC2
														LZTR1
														LGALS9
														IER2
														RNF126
														LRCH4
														CRAT
														GMIP
														HAUS5
														ING5
														MAPKBP1
														DUSP23
														ACTMAP
														KCTD13
														ZNF133
														MAP3K12
														C11orf68
														APLP1
														ARFRP1
														TAPBPL
														FAM83G
														GNA15
														CYP26B1
														NPHP4
														BBC3
														PITX1
														ARHGAP45
														APOE
														ENKD1
														PRPF40B
														PUF60
														TMEM115
														ZNF574
														TYMP
														CARD14
														KCNK3
														MICAL1
														LSS
														ANKRD54
														NUDT14
														FAM131A
														CCDC24
														KSR1
														AARS2
														UBTD1
														TRIM3
														ENTPD2
														LYPLA2
														TRMT1
														IDH3G
														SCAND1
														TNFRSF12A
														WHRN
														KATNB1
														QRICH2
														KCNK5
														SS18L1
														NOL6
														ADCY7
														WASH9P
														CHCHD5
														STRA6
														EEPD1
														MTSS2
														LPAR5
														RAB24
														EMID1
														TMEM44
														IL17RE
														SLC16A13
														HEMK1
														CHST14
														SLC2A8
														SH3TC1
														ALG12
														CARMIL3
														NXPH4
														DOK7
														TRPT1
														TEPSIN
														CPTP
														NICOL1
														NKPD1
														ATP6V0E2
														NAGPA
														TSNARE1
														FKRP
														ABTB2
														ZNF362
														NSMF
														TBC1D25
														SNHG7
														ARAP3
														MYEOV
														AGPAT2
														SLC26A1
														FNDC10
														CDAN1
														NAA38
														GSDMB
														FN3K
														PKN3
														GALE
														CLPP
														RRP12
														CCM2
														ENDOG
														ADM2
														ZNF414
														CNTROB
														ACOT8
														TBC1D10A
														LRWD1
														ST6GALNAC4
														TRIM47
														MUS81
														NPEPL1
														KCTD17
														PYCARD
														NCAPH2
														DAPK3
														MED22
														RNASET2
														CCDC106
														TMEM222
														TIMM44
														ZFP41
														ITPKC
														GATA2-AS1
														ME3
														C7orf50
														AGFG2
														ZNF142
														MZT2B
														MLPH
														RFXANK
														DLK2
														TIMM13
														BAIAP2-DT
														MAPK7
														ARL2
														PGLS
														FLYWCH2
														NTHL1
														DYRK1B
														GAS6
														ZC3H3
														APBA3
														USF1
														MIER2
														KLHDC4
														SPTBN5
														ACAA1
														DOK3
														ASAP3
														STAP2
														SLC35C1
														ACD
														TMEM150A
														CCDC74B
														PLA2G4F
														MAPK8IP1
														TP53I3
														OVOL1
														KCNH2
														SYNE4
														PHYKPL
														MAST3
														MYO7A
														SNHG17
														THOC6
														ABHD11
														FHIP1B
														MMP25-AS1
														RGS12
														TEX264
														RCE1
														PRICKLE3
														TEAD3
														PLEKHA6
														P2RY2
														C1orf35
														SAMD10
														PRR14
														DPM2
														PRR5
														SLC25A25
														CFAP410
														ENDOV
														TMEM39B
														TBC1D24
														DENND6B
														ATP2C2
														FBXO2
														ARID3B
														GAS1
														CNOT3
														GFOD2
														IL17RC
														KLHL25
														APBB3
														WASHC1
														ACE
														KDF1
														FAM98C
														INPP5J
														TEDC2
														ELL
														DGLUCY
														SURF6
														SUGP1
														DDX51
														PISD
														CHST7
														SLC10A3
														ZNF324
														HGH1
														RRP1
														FUT1
														GPR153
														TEDC1
														ADAT3
														KEAP1
														TFEB
														RELL2
														RASIP1
														MCOLN1
														FAAH
														APC2
														RAB43
														MOB2
														ZDHHC1
														CACNB1
														APBB1
														CAPG
														SH2B2
														NT5C
														DNAJC4
														RANBP10
														GTF3C2-AS2
														RELT
														WRAP73
														FAM222A
														NEK8
														CDK5RAP3
														B9D1
														ITGA7
														LRRK1
														SLC45A3
														NACC2
														URGCP
														SPTBN4
														SDSL
														WASH7P
														METTL27
														OAF
														PORCN
														STOML1
														ZNF503
														NGEF
														DDX12P
														PPP2R5B
														DPH7
														TARBP2
														CADM4
														RTL10
														HDHD3
														PLEKHA4
														CLDN15
														C2CD2L
														GSTM2
														DEAF1
														SAC3D1
														C1orf159
														DEF6
														PLAUR
														PHETA1
														ANKRD65
														JMJD7-PLA2G4B
														JSRP1
														SLC29A4
														GPN2
														DEGS2
														FMNL1
														DDX12B
														CSRNP1
														PLEKHG2
														ZNF517
														BRICD5
														CDC34
														MAP3K14
														KLF16
														ARID3A
														PRRT3
														SFXN5
														ZNF526
														ANKRD24
														DAGLA
														TSSK5P
														NHERF2
														ADARB1
														CES2
														CTU1
														MICOS13
														TMEM134
														TRAPPC12
														SLC25A10
														SLC39A3
														CAMK2N2
														IGHMBP2
														CCDC142
														C19orf25
														TNK1
														TOR2A
														RYR1
														DPYSL4
														SLC37A4
														KCNG1
														EBF4
														TECPR2
														PKDCC
														VASH1
														FBXL15
														TMEM63C
														TBX1
														MRPL4
														PSCA
														USP35
														NOC4L
														SMIM29
														DNASE1L1
														NECAB2
														PRKCG
														MRI1
														GALNT18
														PRKRIP1
														POLM
														SHANK3
														ESPN
														PLA2G15
														HTRA2
														C1QTNF6
														ABHD8
														TNIP2
														STK10
														ISG20
														HDAC11
														TACO1
														TICAM1
														TIMM29
														ARHGEF25
														AOC3
														DOHH
														SPNS2
														HLA-B
														MYPOP
														ALDH3B2
														REEP6
														NAT14
														FKBP11
														ZNF784
														POLL
														CRB3
														GCDH
														SSBP4
														KLC3
														CROCC2
														BRD2
														C19orf48P
														POLR3H
														TANGO2
														ZNHIT2
														KAZALD1
														LINC00205
														HAS3
														PSMG3
														STEAP3
														PEX10
														FIZ1
														TFF3
														RILPL1
														SYT3
														PIGZ
														ROBO3
														HES6
														S1PR5
														ZNF446
														PRRG2
														PUS1
														NSUN5
														PPOX
														COL27A1
														PCBP4
														GCAT
														STK36
														GADD45G
														NAA10
														RRAS
														KLHL22
														CDKN2A
														PAXX
														MRPL20-AS1
														PLEKHF1
														GMPPB
														PROCA1
														NUDT8
														ZC3H12A
														TRIM65
														RAPGEF3
														COMTD1
														LRFN4
														ZNF408
														CRK
														PCDHGC3
														MILIP
														AOC2
														GJB5
														C21orf58
														LRRC61
														F12
														UBXN11
														BANP
														PLEKHO2
														ADAMTS14
														ZNF710
														TPPP
														CASKIN1
														PEAR1
														CCDC61
														ATRIP
														GATD3
														RUSC2
														RPP25L
														LYPD3
														RNF166
														GFER
														TBX2
														ZNF584-DT
														MBOAT7
														RTKN
														DGKZP1
														HCN2
														KLF2
														LIN7B
														ZNF467
														B3GNT9
														TMCO4
														ZFAND2B
														HOMER3
														NDUFS7
														TMEM198
														KLC4
														CPLANE2
														MARCHF2
														DHRS1
														VMO1
														MROH2A
														RGS19
														EMC9
														CNTNAP1
														FBXL12
														ARHGAP4
														NAT8L
														LY6E
														METTL22
														OGDHL
														IRX2-DT
														LIMD2
														ZNF862
														MEIS3P2
														DPH1
														SPRED3
														LBX2
														SLC38A7
														ACADS
														PKD1P4
														PNMA3
														TMED1
														NOVA2
														SCARF2
														SIRT3
														MEX3D
														ARTN
														ARMC6
														LIMD1
														KCNK6
														DAGLB
														ZNF783
														PVT1
														CILP2
														ZFYVE28
														FSTL3
														CHRD
														SLC9A3
														SLC66A1
														KLHL26
														TMEM120B
														ADAMTSL5
														HOXB6
														FBXL18
														TMEM80
														CAND2
														IL18BP
														GADD45B
														ZFPL1
														ATOSB
														ACCS
														FSD1
														FGF17
														VAMP2
														ARID5A
														WDR81
														SARDH
														RGS11
														SLC52A1
														ACBD4
														ZBTB47
														ZNF500
														GRIN3B
														CA11
														SEMA3B-AS1
														STMN3
														ASL
														ZNF696
														MOSPD3
														GGT6
														B4GALNT3
														TRMT61A
														CDKN2D
														PROB1
														MSTO2P
														SRCAP
														ADRA2C
														RABAC1
														NUDT3
														BRF2
														KREMEN2
														SOD3
														FIBCD1
														SEMA7A
														C17orf113
														KHK
														S100A2
														NRG2
														ZNRD2
														SEC14L2
														CTXN1
														CAMKK1
														FAM43A
														ROR2
														MPG
														SNED1
														KCNT1
														NAIF1
														ZNF213-AS1
														RPUSD2
														FAM83H
														TCF7L1
														CCDC153
														ACHE
														MMP17
														KLHDC8B
														NRXN2
														PEMT
														ZNF764
														BOLA1
														NUDT1
														AKNA
														HOXB3
														SMAD6
														PSMG4
														SDCBP2
														VPS37B
														PIP5KL1
														HYAL1
														PITPNM2
														TMEM86B
														RGS14
														KCNJ12
														PTDSS2
														PTOV1-AS2
														RASSF10
														PARD6A
														EPHB6
														LRRC3
														MLYCD
														SNX21
														PDLIM2
														CCDC40
														RRP9
														PELI3
														CTU2
														SSC4D
														DUSP15
														ITGAX
														SRRM3
														SECTM1
														MPND
														PMVK
														DBH-AS1
														ITGA2B
														UPK3B
														ADAMTS17
														SPHK1
														PPM1M
														DNAAF3
														KPTN
														VAMP1
														MMRN2
														LGALS9C
														KRT16
														ZNF837
														KRBA1
														DCHS1
														ENO3
														WDR4
														MESP1
														PITPNM3
														MAP1LC3A
														PMF1
														NAGS
														HCFC1R1
														FBXL8
														TMPRSS6
														ZNF524
														TMEM141
														FRS3
														GPR162
														FUT2
														SARM1
														CRYBG2
														PLCD1
														FBLL1
														SNX8
														BGN
														MAPK8IP2
														C20orf96
														ASMTL
														RASSF1
														FBXW9
														CCDC159
														DQX1
														DUSP9
														TSSK6
														HAPLN3
														PDF
														DNAAF5
														HLA-C
														ATOH8
														UAP1L1
														OLFM2
														IKBKE
														NFKBIE
														CCDC102A
														ALPK3
														SLC27A5
														PAQR4
														SMIM22
														FSCN2
														JPH3
														SLC51A
														AOC1
														KIF21B
														PDZD7
														PABPN1
														TRPV6
														BSN
														CEBPA
														CDK20
														MYL5
														HOXA3
														ELFN2
														BARX1
														TRPM2
														ZMAT5
														MYRF
														ADAMTSL4
														FAM20C
														SLC6A9
														FBF1
														IRF5
														ZNF324B
														PAPLN
														P2RY11
														SPTB
														FES
														MELTF-AS1
														EPHA10
														TLE6
														ACP7
														TRPV1
														FUZ
														LDHD
														TMEM59L
														TRAF1
														KRT7
														IGSF9B
														PDE2A
														DOK1
														ABCC6
														ISG15
														VSTM2L
														ADCK1
														PARP3
														PSMB10
														SYT8
														KRT83
														CHADL
														RAB36
														PDE6B
														HSD17B14
														PARD6G
														ZNF71
														DIPK1B
														THAP3
														C1QL4
														TWIST1
														NRTN
														ZFHX2
														SLC35E4
														PCDHA7
														CTNS
														IFT122P3
														MRPL12
														TMEM145
														PKD1P3
														ARL2BP
														ASPHD1
														ZP3
														GLYCTK
														WTIP
														PODNL1
														PRSS27
														ADAP1
														MEX3B
														ALKBH4
														FGD3
														LAMC3
														MDFI
														COG8
														FOSL1
														MEIS3
														NDUFA13
														PDXP
														ZG16B
														FADS6
														PHC1P1
														MEPCE
														PSMG3-AS1
														UNC5A
														AGAP2
														ZNF497
														VPREB3
														KLHDC9
														HHIPL1
														PPM1F-AS1
														B9D2
														THEMIS2
														KRT86
														SHFL
														PPP1R3F
														PLK3
														FOXS1
														RTN4RL2
														ATP9B
														KCNN1
														MAGIX
														ISL2
														GPR35
														STAT5A
														LINC01348
														BRSK2
														B3GAT1
														POU6F1
														CASZ1
														SYDE1
														SLC15A3
														ABCC8
														THAP8
														GPRIN2
														SEPTIN12
														IFI27L1
														RUNDC3A
														CHMP6
														CYP4F26P
														TSPOAP1
														CCDC183-AS1
														FLNC
														TPCN2
														TCF15
														CIITA
														INSYN1
														NUDT17
														MORN1
														WDR83
														WNT10B
														CLEC11A
														SOWAHD
														BMP8A
														SLC38A3
														PCED1B
														ACTL10
														CTNS-AS1
														AP4M1
														TMEM151A
														SNHG11
														SAMD14
														KCNJ11
														SHISA8
														CES4A
														RCOR2
														ASB16
														RFPL2
														PPP1R35
														EMILIN1
														ARHGAP40
														ZDHHC11B
														FEM1A
														ARHGEF4
														KANK3
														ZNF653
														ARHGAP22
														CDPF1
														FBXO10
														UCN
														REEP2
														NFKBID
														RASL10A
														LBX2-AS1
														FOXL2NB
														ANKLE1
														SMPD3
														SLC30A3
														CCNP
														HSD11B2
														FLT4
														RPS21-DT
														PAQR7
														DLX4
														SSTR5
														TSPAN10
														SPOCK2
														TUBB3
														GATD1-DT
														PHF2P2
														KIRREL2
														SLC45A1
														ANKDD1A
														LINC01637
														GP1BA
														LIMS2
														C1RL-AS1
														PILRA
														ZNF688
														C3orf18
														ZNF296
														SYCE1L
														SPSB2
														RIN3
														COL9A2
														SBSN
														HAGLROS
														LINC01569
														IL22RA1
														GPC2
														IGFL2-AS1
														PUSL1
														ST3GAL3
														RGMA
														SLC25A45
[truncated: 539 more rows]

## Sheet: Table S8
Table S8. Bi-Ga enrichment summary for LC3 Top30 up and down
Relationship	GO.ID	Description	p.Val	FDR	Phenotype	Genes
Bi-Ga up-enrichment pathway summary	GO:0005737	cytoplasm	2.82049e-31	2.82049e-31	1	NCL,EWSR1,FAU,RPL13,TYMP,ANP32B,FN1,RNF145,ATP2A3,RPLP1,HSP90AA1,COL1A1,CES1,RPL13A,DEK,ATOX1,ZBTB7A,UBA52,SOX4,AP2S1,RPLP2,INCENP,RPS6,HSP90B1,TNS3,RBM25,BST2,PFN1,GRIPAP1,MARCKS,RNF213,AHNAK,ARHGDIA,MBD3,GBP1,HSPD1,ATP6V0B,DYNC1H1,GPI,TPM3,POSTN,SERPINE1,COL1A2,MAVS,MYH9,CTSD,RPL36,JAK3,MESD,CCDC88B,MRPL28,VHL,NDUFA10,USP36,RPL7L1,PLIN3,SPTAN1,TRIM65,RANGAP1,BCAP31,PLAT,RNF187,NCOA4,NAP1L1,MCRI…
	GO:0005515	protein binding	6.99492e-21	6.99492e-21	1	NCL,EWSR1,FAU,RPL13,TYMP,ANP32B,FN1,ATP2A3,RPLP1,HSP90AA1,ZC3H13,COL1A1,PTMS,CES1,DEK,ATOX1,ZBTB7A,UBA52,SOX4,AP2S1,RPLP2,INCENP,RPS6,HSP90B1,TNS3,RBM25,BST2,PFN1,GRIPAP1,MARCKS,AHNAK,ARHGDIA,MBD3,GBP1,HSPD1,IGFBP2,ATP6V0B,DYNC1H1,GPI,TPM3,POSTN,SERPINE1,COL1A2,MAVS,YTHDC1,RNASE1,MYH9,CTSD,JAK3,FBL,MESD,CHAF1A,CCDC88B,MRPL28,VHL,USP36,RPL7L1,PLIN3,SPTAN1,TRIM65,CALHM6,RANGAP1,BCAP31,PLAT,RNF187,N…
	GO:0031974	membrane-enclosed lumen	2.5842e-17	2.5842e-17	1	NCL,EWSR1,FAU,RPL13,ANP32B,FN1,HSP90AA1,ZC3H13,COL1A1,CES1,RPL13A,DEK,UBA52,SOX4,INCENP,RPS6,HSP90B1,RBM25,GRIPAP1,RNF213,MBD3,HSPD1,DYNC1H1,GPI,SERPINE1,COL1A2,YTHDC1,MYH9,CTSD,RPL36,FBL,CCDC88B,MRPL28,VHL,NDUFA10,USP36,RPL7L1,SPTAN1,TRIM65,RANGAP1,RNF187,CHD8,COL6A2,NPM1,SERPINA1,RPS6KA5,FAAP100,CCND1,LUC7L3,IGFBP4,COL3A1,COL6A1,ANP32A,GTPBP4,SAMHD1,POGK,RBM3,NFE2L1,KMT2B,PTMA,FKBP10,SF3B5,SRSF…
	GO:0070013	intracellular organelle lumen	2.5842e-17	2.5842e-17	1	NCL,EWSR1,FAU,RPL13,ANP32B,FN1,HSP90AA1,ZC3H13,COL1A1,CES1,RPL13A,DEK,UBA52,SOX4,INCENP,RPS6,HSP90B1,RBM25,GRIPAP1,RNF213,MBD3,HSPD1,DYNC1H1,GPI,SERPINE1,COL1A2,YTHDC1,MYH9,CTSD,RPL36,FBL,CCDC88B,MRPL28,VHL,NDUFA10,USP36,RPL7L1,SPTAN1,TRIM65,RANGAP1,RNF187,CHD8,COL6A2,NPM1,SERPINA1,RPS6KA5,FAAP100,CCND1,LUC7L3,IGFBP4,COL3A1,COL6A1,ANP32A,GTPBP4,SAMHD1,POGK,RBM3,NFE2L1,KMT2B,PTMA,FKBP10,SF3B5,SRSF…
	GO:0043233	organelle lumen	2.5842e-17	2.5842e-17	1	NCL,EWSR1,FAU,RPL13,ANP32B,FN1,HSP90AA1,ZC3H13,COL1A1,CES1,RPL13A,DEK,UBA52,SOX4,INCENP,RPS6,HSP90B1,RBM25,GRIPAP1,RNF213,MBD3,HSPD1,DYNC1H1,GPI,SERPINE1,COL1A2,YTHDC1,MYH9,CTSD,RPL36,FBL,CCDC88B,MRPL28,VHL,NDUFA10,USP36,RPL7L1,SPTAN1,TRIM65,RANGAP1,RNF187,CHD8,COL6A2,NPM1,SERPINA1,RPS6KA5,FAAP100,CCND1,LUC7L3,IGFBP4,COL3A1,COL6A1,ANP32A,GTPBP4,SAMHD1,POGK,RBM3,NFE2L1,KMT2B,PTMA,FKBP10,SF3B5,SRSF…
	GO:0005829	cytosol	8.24545e-16	8.24545e-16	1	FAU,RPL13,TYMP,RPLP1,HSP90AA1,CES1,RPL13A,ATOX1,UBA52,AP2S1,RPLP2,INCENP,RPS6,HSP90B1,TNS3,PFN1,GRIPAP1,RNF213,AHNAK,ARHGDIA,GBP1,HSPD1,DYNC1H1,GPI,TPM3,MYH9,RPL36,JAK3,CCDC88B,MRPL28,VHL,USP36,RPL7L1,PLIN3,SPTAN1,TRIM65,RANGAP1,BCAP31,RNF187,MSN,NPM1,SERPINE2,FAAP100,CCND1,METAP2,EIF2B4,GTPBP4,TRAPPC2L,SYK,NFE2L1,TPM2,PTMA,DOCK8,CDV3,GSR,PARP10,PRMT2,IRF1,AKR1C1,SMAP2,LIMS1,LIMD1,NABP2,HSP90AB1,…
	GO:0006950	response to stress	2.97522e-15	2.97522e-15	1	FAU,FN1,ATP2A3,HSP90AA1,COL1A1,RPL13A,DEK,ATOX1,ZBTB7A,SOX4,HSP90B1,BST2,MARCKS,RNF213,AHNAK,GBP1,HSPD1,GPI,POSTN,SERPINE1,MAVS,RNASE1,MYH9,JAK3,CHAF1A,CCDC88B,VHL,PLIN3,TRIM65,RANGAP1,BCAP31,PLAT,NPM1,SERPINA1,SERPINE2,RPS6KA5,FAAP100,CCND1,COL3A1,COL6A1,EIF2B4,SAMHD1,SYK,IL17RA,FKBP10,SF3B5,CD84,GSR,CCN2,PARP10,ATP2B4,IRF1,LIMD1,SETD2,CTSS,NABP2,HSP90AB1,ALDH3B1,BCL7C,HYOU1,MMP2,SPN,GAS6,NTHL1,…
	GO:1903561	extracellular vesicle	1.72199e-14	1.72199e-14	1	NCL,ANP32B,FN1,HSP90AA1,UBA52,RPLP2,HSP90B1,BST2,PFN1,MARCKS,AHNAK,ARHGDIA,HSPD1,IGFBP2,DYNC1H1,GPI,TPM3,SERPINE1,COL1A2,RNASE1,MYH9,CTSD,FBL,SPTAN1,PLAT,COL6A2,MSN,SERPINA1,SERPINE2,ATP6V0D1,COL6A1,LFNG,DPP7,GSR,PA2G4,AKR1C1,IGFBP7,ARPC5L,HSP90AB1,ALDH3B1,HYOU1,TKT,NUMA1,COL6A3,SPN,GAS6,PPP1CA,EZR,WARS1,CHMP1A,LMAN2,ATP1B3,ATP6AP1,TXNRD1,NAGLU,PDXK,RENBP,TPI1,THBS1,LAMB1,IARS1,CFH,ICAM3,LAP3,FBL…
	GO:0043230	extracellular organelle	1.7863e-14	1.7863e-14	1	NCL,ANP32B,FN1,HSP90AA1,UBA52,RPLP2,HSP90B1,BST2,PFN1,MARCKS,AHNAK,ARHGDIA,HSPD1,IGFBP2,DYNC1H1,GPI,TPM3,SERPINE1,COL1A2,RNASE1,MYH9,CTSD,FBL,SPTAN1,PLAT,COL6A2,MSN,SERPINA1,SERPINE2,ATP6V0D1,COL6A1,LFNG,DPP7,GSR,PA2G4,AKR1C1,IGFBP7,ARPC5L,HSP90AB1,ALDH3B1,HYOU1,TKT,NUMA1,COL6A3,SPN,GAS6,PPP1CA,EZR,WARS1,CHMP1A,LMAN2,ATP1B3,ATP6AP1,TXNRD1,NAGLU,PDXK,RENBP,TPI1,THBS1,LAMB1,IARS1,CFH,ICAM3,LAP3,FBL…
	GO:0065010	extracellular membrane-bounded organelle	1.7863e-14	1.7863e-14	1	NCL,ANP32B,FN1,HSP90AA1,UBA52,RPLP2,HSP90B1,BST2,PFN1,MARCKS,AHNAK,ARHGDIA,HSPD1,IGFBP2,DYNC1H1,GPI,TPM3,SERPINE1,COL1A2,RNASE1,MYH9,CTSD,FBL,SPTAN1,PLAT,COL6A2,MSN,SERPINA1,SERPINE2,ATP6V0D1,COL6A1,LFNG,DPP7,GSR,PA2G4,AKR1C1,IGFBP7,ARPC5L,HSP90AB1,ALDH3B1,HYOU1,TKT,NUMA1,COL6A3,SPN,GAS6,PPP1CA,EZR,WARS1,CHMP1A,LMAN2,ATP1B3,ATP6AP1,TXNRD1,NAGLU,PDXK,RENBP,TPI1,THBS1,LAMB1,IARS1,CFH,ICAM3,LAP3,FBL…
	GO:0070062	extracellular exosome	4.75216e-14	4.75216e-14	1	NCL,ANP32B,FN1,HSP90AA1,UBA52,RPLP2,HSP90B1,BST2,PFN1,MARCKS,AHNAK,ARHGDIA,HSPD1,IGFBP2,DYNC1H1,GPI,TPM3,SERPINE1,COL1A2,RNASE1,MYH9,CTSD,FBL,SPTAN1,PLAT,COL6A2,MSN,SERPINA1,ATP6V0D1,COL6A1,DPP7,GSR,PA2G4,AKR1C1,IGFBP7,ARPC5L,HSP90AB1,ALDH3B1,HYOU1,TKT,NUMA1,COL6A3,SPN,GAS6,PPP1CA,EZR,WARS1,CHMP1A,LMAN2,ATP1B3,ATP6AP1,TXNRD1,NAGLU,PDXK,RENBP,TPI1,THBS1,LAMB1,IARS1,CFH,ICAM3,LAP3,FBLN5,IL6ST,SOD1,…
	GO:0043227	membrane-bounded organelle	3.58865e-13	3.58865e-13	1	NCL,EWSR1,FAU,RPL13,ANP32B,FN1,RNF145,ATP2A3,HSP90AA1,ZC3H13,COL1A1,PTMS,CES1,RPL13A,DEK,ZBTB7A,UBA52,SOX4,AP2S1,RPLP2,INCENP,RPS6,HSP90B1,RBM25,BST2,PFN1,GRIPAP1,MARCKS,RNF213,AHNAK,ARHGDIA,MBD3,GBP1,HSPD1,IGFBP2,ATP6V0B,DYNC1H1,GPI,TPM3,POSTN,SERPINE1,COL1A2,MAVS,YTHDC1,RNASE1,MYH9,CTSD,RPL36,JAK3,FBL,MESD,CHAF1A,CCDC88B,MRPL28,VHL,NDUFA10,USP36,RPL7L1,PLIN3,SPTAN1,TRIM65,RANGAP1,BCAP31,PLAT,RN…
	GO:0044877	protein-containing complex binding	1.96463e-12	1.96463e-12	1	FN1,RPLP1,HSP90AA1,MARCKS,MBD3,GBP1,HSPD1,TPM3,MYH9,FBL,SPTAN1,BCAP31,COL6A2,NPM1,MLLT6,ATP6V0D1,COL3A1,COL6A1,GTPBP4,SYK,RBM3,TPM2,ZC3H18,CCN2,PRMT2,CTSS,ARPC5L,HSP90AB1,NUMA1,ZNF593,PPP1CA,EZR,GTF2F1,CCDC47,HNRNPU,SPARC,FBN1,DNAJA3,SMARCD2,SVIL,FLII,PTX3,MMP14,ADD1,SMC1A,TAPBP,THRA,THBS1,H1-5,ICAM3,FBLN5,SPAST,FCER1G,THY1,COL5A1,ING2,FLNC,CSDE1,ACTN1,NACC2,HSPA8,PSME4,TMEM258,RACK1,MYO5A,RPL23A…
	GO:0043231	intracellular membrane-bounded organelle	3.14269e-12	3.14269e-12	1	NCL,EWSR1,FAU,RPL13,ANP32B,FN1,RNF145,ATP2A3,HSP90AA1,ZC3H13,COL1A1,PTMS,CES1,RPL13A,DEK,ZBTB7A,UBA52,SOX4,AP2S1,INCENP,RPS6,HSP90B1,RBM25,BST2,PFN1,GRIPAP1,MARCKS,RNF213,AHNAK,ARHGDIA,MBD3,GBP1,HSPD1,ATP6V0B,DYNC1H1,GPI,POSTN,SERPINE1,COL1A2,MAVS,YTHDC1,MYH9,CTSD,RPL36,JAK3,FBL,MESD,CHAF1A,CCDC88B,MRPL28,VHL,NDUFA10,USP36,RPL7L1,PLIN3,SPTAN1,TRIM65,RANGAP1,BCAP31,PLAT,RNF187,NCOA4,NAP1L1,CHD8,MC…
	GO:0048518	positive regulation of biological process	6.8316e-12	6.8316e-12	1	NCL,ANP32B,FN1,HSP90AA1,COL1A1,PTMS,CES1,DEK,SOX4,INCENP,RPS6,BST2,PFN1,AHNAK,MBD3,GBP1,HSPD1,IGFBP2,DYNC1H1,GPI,POSTN,SERPINE1,MAVS,MYH9,CTSD,MESD,CCDC88B,VHL,USP36,PLIN3,TRIM65,BCAP31,PLAT,RNF187,NCOA4,NAP1L1,CHD8,MSN,NPM1,SERPINE2,RPS6KA5,MLLT6,CCND1,IGFBP4,COL3A1,EIF2B4,LFNG,SYK,CCDC80,IL17RA,RBM3,KMT2B,PTMA,SF3B5,DOCK8,ZC3H18,CD84,PA2G4,CCN2,PRMT2,ATP2B4,IRF1,AKR1C1,LIMS1,LIMD1,SETD2,CTSS,NA…
	GO:0005622	intracellular anatomical structure	1.06421e-11	1.06421e-11	1	MT-RNR2,NCL,EWSR1,FAU,RPL13,TYMP,ANP32B,FN1,RNF145,ATP2A3,RPLP1,HSP90AA1,ZC3H13,COL1A1,PTMS,CES1,RPL13A,DEK,ATOX1,ZBTB7A,UBA52,SOX4,AP2S1,RPLP2,INCENP,RPS6,HSP90B1,TNS3,RBM25,BST2,PFN1,GRIPAP1,MARCKS,RNF213,AHNAK,ARHGDIA,MBD3,GBP1,HSPD1,ATP6V0B,DYNC1H1,GPI,TPM3,POSTN,SERPINE1,COL1A2,MAVS,YTHDC1,MYH9,CTSD,RPL36,JAK3,FBL,MESD,CHAF1A,CCDC88B,MRPL28,VHL,NDUFA10,USP36,RPL7L1,PLIN3,SPTAN1,TRIM65,RANGAP…
	GO:0005615	extracellular space	2.03501e-11	2.03501e-11	1	NCL,FAU,ANP32B,FN1,HSP90AA1,COL1A1,UBA52,RPLP2,HSP90B1,BST2,PFN1,GRIPAP1,MARCKS,AHNAK,ARHGDIA,HSPD1,IGFBP2,DYNC1H1,GPI,TPM3,POSTN,SERPINE1,COL1A2,RNASE1,MYH9,CTSD,FBL,SPTAN1,PLAT,COL6A2,MSN,TNFAIP2,SERPINA1,SERPINE2,ATP6V0D1,IGFBP4,COL3A1,COL6A1,DPP7,GSR,PA2G4,AKR1C1,IGFBP7,CTSS,ARPC5L,HSP90AB1,ALDH3B1,NBL1,HYOU1,TKT,NUMA1,MMP2,COL6A3,SPN,GAS6,PPP1CA,EZR,WARS1,CHMP1A,SPARC,LMAN2,FBN1,VCAN,ATP1B3,…
	GO:0048522	positive regulation of cellular process	3.20731e-11	3.20731e-11	1	NCL,ANP32B,FN1,HSP90AA1,COL1A1,PTMS,CES1,DEK,SOX4,INCENP,RPS6,BST2,PFN1,AHNAK,MBD3,HSPD1,IGFBP2,DYNC1H1,GPI,POSTN,SERPINE1,MAVS,MYH9,CTSD,MESD,CCDC88B,VHL,USP36,TRIM65,BCAP31,RNF187,NCOA4,NAP1L1,CHD8,MSN,NPM1,SERPINE2,RPS6KA5,MLLT6,CCND1,IGFBP4,COL3A1,LFNG,SYK,CCDC80,IL17RA,RBM3,KMT2B,PTMA,SF3B5,DOCK8,ZC3H18,CD84,PA2G4,CCN2,PRMT2,ATP2B4,IRF1,AKR1C1,LIMS1,SETD2,CTSS,NABP2,HSP90AB1,NBL1,BCL7C,NUMA1…
	GO:0005654	nucleoplasm	4.09337e-11	4.09337e-11	1	NCL,EWSR1,FAU,ANP32B,HSP90AA1,ZC3H13,DEK,UBA52,SOX4,INCENP,RPS6,RBM25,GRIPAP1,MBD3,YTHDC1,MYH9,FBL,CCDC88B,VHL,USP36,TRIM65,RANGAP1,RNF187,CHD8,NPM1,RPS6KA5,FAAP100,CCND1,LUC7L3,ANP32A,GTPBP4,SAMHD1,POGK,RBM3,NFE2L1,KMT2B,PTMA,SF3B5,SRSF3,ZC3H18,YIPF5,PRMT2,IRF1,SMAP2,IK,FAM50A,LIMD1,SETD2,TEX10,NABP2,NOP56,SCAF11,HSP90AB1,TKT,NUMA1,SPN,ZNF593,NTHL1,DDX19A,PPP1CA,GTF2F1,CHMP1A,EXOSC2,HNRNPU,EIF3A…
	GO:0031982	vesicle	7.62451e-11	7.62451e-11	1	NCL,ANP32B,FN1,HSP90AA1,COL1A1,UBA52,AP2S1,RPLP2,HSP90B1,BST2,PFN1,GRIPAP1,MARCKS,AHNAK,ARHGDIA,GBP1,HSPD1,IGFBP2,ATP6V0B,DYNC1H1,GPI,TPM3,SERPINE1,COL1A2,RNASE1,MYH9,CTSD,JAK3,FBL,PLIN3,SPTAN1,BCAP31,PLAT,NAP1L1,SLC31A1,COL6A2,MSN,SERPINA1,SERPINE2,ATP6V0D1,COL6A1,LFNG,TRAPPC2L,SYK,YIPF5,DPP7,GSR,PA2G4,AKR1C1,IGFBP7,MFSD12,CTSS,ARPC5L,HSP90AB1,ALDH3B1,HYOU1,TKT,NUMA1,COL6A3,SPN,GAS6,PPP1CA,EZR,W…
	GO:0015934	large ribosomal subunit	2.30671e-10	2.30671e-10	1	RPL13,RPLP1,RPL13A,UBA52,RPLP2,RPL36,MRPL28,RPL7L1,NPM1,RBM3,MRPL20,RPL21,MRPL37,RPL8,RPL30,RPL17,RSL1D1,RPL23A,MRPL23,MRPL36,MRPL30,RPL39L
	GO:0043226	organelle	2.58621e-10	2.58621e-10	1	MT-RNR2,NCL,EWSR1,FAU,RPL13,ANP32B,FN1,RNF145,ATP2A3,RPLP1,HSP90AA1,ZC3H13,COL1A1,PTMS,CES1,RPL13A,DEK,ZBTB7A,UBA52,SOX4,AP2S1,RPLP2,INCENP,RPS6,HSP90B1,TNS3,RBM25,BST2,PFN1,GRIPAP1,MARCKS,RNF213,AHNAK,ARHGDIA,MBD3,GBP1,HSPD1,IGFBP2,ATP6V0B,DYNC1H1,GPI,TPM3,POSTN,SERPINE1,COL1A2,MAVS,YTHDC1,RNASE1,MYH9,CTSD,RPL36,JAK3,FBL,MESD,CHAF1A,CCDC88B,MRPL28,VHL,NDUFA10,USP36,RPL7L1,PLIN3,SPTAN1,TRIM65,RAN…
	GO:0005739	mitochondrion	4.72877e-10	4.72877e-10	1	HSP90AA1,UBA52,SOX4,HSPD1,MAVS,MRPL28,VHL,NDUFA10,BCAP31,NDUFB10,COL6A1,FKBP10,GSR,TEX10,HSP90AB1,MRPL20,MMP2,NTHL1,ATP5F1E,DNAJA3,LYRM7,ZNF205,CAVIN1,HAX1,TXNRD1,MRPL37,ACBD3,ARL2,IMMT,CDKN2A,VPS54,DAP3,ECHS1,SCO2,P4HA1,SOD1,FAM162A,PFDN2,NDUFC1,ACSF2,PYCARD,ATP5MK,ATP5MC2,SMDT1,MFN2,NDUFA3,MICOS10,SELENOO,ATP5F1A,MT-ND4L,CHCHD2,MT-ATP8,LRRC59,AKR7A2,SH3GLB1,NDUFB3,UBB,NME4,NACC2,ZNFX1,CHCHD10,N…
	GO:0008219	cell death	6.35212e-10	6.35212e-10	1	ANP32B,ATP2A3,HSP90AA1,PTMS,ZBTB7A,SOX4,RPS6,HSP90B1,RBM25,MARCKS,ARHGDIA,HSPD1,GPI,SERPINE1,CTSD,JAK3,VHL,USP36,BCAP31,CHD8,COL6A2,NPM1,CCND1,COL6A1,ANP32A,SYK,PTMA,DOCK8,PA2G4,PRMT2,IRF1,CTSS,HSP90AB1,BCL7C,HYOU1,MMP2,COL6A3,SPN,GAS6,DDX19A,PPP1CA,ZEB2,IKZF3,SLTM,DNAJA3,ATF5,ZNF205,HAX1,FAM32A,DAXX,THRA,MDM4,NQO1,THBS1,LTA,TPX2,ANP32E,ACIN1,CDKN2A,VPS54,DAP3,UBE2Z,KDM2B,DFFA,PPM1F,IL6ST,SOD1,IN…
	GO:0044391	ribosomal subunit	8.22885e-10	8.22885e-10	1	FAU,RPL13,RPLP1,RPL13A,UBA52,RPLP2,RPS6,RPL36,MRPL28,RPL7L1,NPM1,RBM3,MRPL20,RPL21,MRPL37,RPL8,DAP3,RPL30,RPS11,RPL17,RSL1D1,RACK1,RPL23A,MRPL23,MRPL36,MRPL30,RPL39L
	GO:0012501	programmed cell death	1.3184e-09	1.3184e-09	1	ANP32B,ATP2A3,HSP90AA1,PTMS,ZBTB7A,SOX4,RPS6,HSP90B1,RBM25,MARCKS,ARHGDIA,HSPD1,GPI,SERPINE1,CTSD,JAK3,VHL,USP36,BCAP31,CHD8,COL6A2,NPM1,CCND1,COL6A1,ANP32A,SYK,PTMA,DOCK8,PA2G4,PRMT2,IRF1,CTSS,HSP90AB1,BCL7C,HYOU1,MMP2,COL6A3,SPN,GAS6,DDX19A,PPP1CA,ZEB2,IKZF3,SLTM,DNAJA3,ATF5,ZNF205,HAX1,FAM32A,DAXX,THRA,MDM4,NQO1,THBS1,LTA,TPX2,ANP32E,ACIN1,CDKN2A,VPS54,DAP3,UBE2Z,KDM2B,DFFA,PPM1F,IL6ST,SOD1,IN…
	GO:0012505	endomembrane system	1.51408e-09	1.51408e-09	1	RPL13,FN1,RNF145,ATP2A3,HSP90AA1,COL1A1,CES1,UBA52,AP2S1,RPS6,HSP90B1,BST2,GRIPAP1,GBP1,HSPD1,ATP6V0B,DYNC1H1,GPI,POSTN,SERPINE1,COL1A2,MYH9,CTSD,JAK3,MESD,CCDC88B,VHL,PLIN3,SPTAN1,RANGAP1,BCAP31,PLAT,SLC31A1,COL6A2,SERPINA1,SERPINE2,CCND1,ATP6V0D1,IGFBP4,COL3A1,COL6A1,ANP32A,LFNG,GTPBP4,TRAPPC2L,NFE2L1,FKBP10,YIPF5,DPP7,PA2G4,CCN2,PARP10,IGFBP7,MFSD12,CTSS,HSP90AB1,ALDH3B1,HYOU1,TKT,RPL21,COL6A3…
	GO:0006996	organelle organization	2.32731e-09	2.32731e-09	1	TYMP,HSP90AA1,INCENP,HSP90B1,BST2,PFN1,MARCKS,RNF213,HSPD1,ATP6V0B,DYNC1H1,TPM3,MAVS,MYH9,CTSD,CCDC88B,NDUFA10,USP36,PLIN3,SPTAN1,CHD8,MSN,NPM1,SERPINE2,NDUFB10,PARVG,ATP6V0D1,COL6A1,TRAPPC2L,TPM2,YIPF5,CCN2,IK,MRTO4,LIMD1,SETD2,ARPC5L,NABP2,HSP90AB1,BCL7C,NUMA1,G3BP2,EZR,CCDC47,CHMP1A,HNRNPU,ZEB2,DCTN1,DNAJA3,SMARCD2,ATF5,MFSD14A,LYRM7,ATP6AP1,SVIL,FLII,PRRC2C,ZNF205,RRP7A,BAZ2A,HAX1,ADD1,OGFOD1…
	GO:0043229	intracellular organelle	3.624e-09	3.624e-09	1	MT-RNR2,NCL,EWSR1,FAU,RPL13,ANP32B,FN1,RNF145,ATP2A3,RPLP1,HSP90AA1,ZC3H13,COL1A1,PTMS,CES1,RPL13A,DEK,ZBTB7A,UBA52,SOX4,AP2S1,RPLP2,INCENP,RPS6,HSP90B1,TNS3,RBM25,BST2,PFN1,GRIPAP1,MARCKS,RNF213,AHNAK,ARHGDIA,MBD3,GBP1,HSPD1,ATP6V0B,DYNC1H1,GPI,TPM3,POSTN,SERPINE1,COL1A2,MAVS,YTHDC1,MYH9,CTSD,RPL36,JAK3,FBL,MESD,CHAF1A,CCDC88B,MRPL28,VHL,NDUFA10,USP36,RPL7L1,PLIN3,SPTAN1,TRIM65,RANGAP1,BCAP31,PL…
	GO:0002181	cytoplasmic translation	5.0467e-09	5.0467e-09	1	FAU,RPL13,RPLP1,RPL13A,UBA52,RPLP2,RPS6,RPL36,EIF2B4,RPL21,EIF3J,HNRNPU,EIF3A,RPL8,RPL30,EIF4G1,RPS11,RPL17,CSDE1,SLBP,RACK1,RPL23A,CNBP,EIF3L,NCBP1
Bi-Ga down-enrichment pathway summary	GO:1903561	extracellular vesicle	3.17262e-40	3.17262e-40	1	FTL,RPS19,SPP1,LYZ,CD74,HLA-A,GAPDH,VIM,HLA-B,RPS14,YBX1,CD14,S100A10,S100A11,RPS18,RPS2,ATP1A1,ACTB,FTH1,IL1RN,FBP1,TPT1,SOD2,CTSZ,ENO1,MIF,DBI,RPS26,CD63,RPS16,RPL37A,RPL35A,CD44,RPS3A,LCP1,CTSH,RPS29,RPL14,S100A6,CHI3L1,RPL31,LDHA,H4C3,PSMB9,RPS13,CSTB,RPL5,CLIC1,HNRNPK,RPL26,LGALS3,RPL10A,PSME1,LSP1,RPS27A,RPS8,ITGB2,RPS15A,GPX4,ANXA2,GNAS,EEF1A1,CST3,PPIA,H3-3B,B2M,RPS9,MACROH2A1,HLA-C,PGAM1…
	GO:0043230	extracellular organelle	3.35738e-40	3.35738e-40	1	FTL,RPS19,SPP1,LYZ,CD74,HLA-A,GAPDH,VIM,HLA-B,RPS14,YBX1,CD14,S100A10,S100A11,RPS18,RPS2,ATP1A1,ACTB,FTH1,IL1RN,FBP1,TPT1,SOD2,CTSZ,ENO1,MIF,DBI,RPS26,CD63,RPS16,RPL37A,RPL35A,CD44,RPS3A,LCP1,CTSH,RPS29,RPL14,S100A6,CHI3L1,RPL31,LDHA,H4C3,PSMB9,RPS13,CSTB,RPL5,CLIC1,HNRNPK,RPL26,LGALS3,RPL10A,PSME1,LSP1,RPS27A,RPS8,ITGB2,RPS15A,GPX4,ANXA2,GNAS,EEF1A1,CST3,PPIA,H3-3B,B2M,RPS9,MACROH2A1,HLA-C,PGAM1…
	GO:0065010	extracellular membrane-bounded organelle	3.35738e-40	3.35738e-40	1	FTL,RPS19,SPP1,LYZ,CD74,HLA-A,GAPDH,VIM,HLA-B,RPS14,YBX1,CD14,S100A10,S100A11,RPS18,RPS2,ATP1A1,ACTB,FTH1,IL1RN,FBP1,TPT1,SOD2,CTSZ,ENO1,MIF,DBI,RPS26,CD63,RPS16,RPL37A,RPL35A,CD44,RPS3A,LCP1,CTSH,RPS29,RPL14,S100A6,CHI3L1,RPL31,LDHA,H4C3,PSMB9,RPS13,CSTB,RPL5,CLIC1,HNRNPK,RPL26,LGALS3,RPL10A,PSME1,LSP1,RPS27A,RPS8,ITGB2,RPS15A,GPX4,ANXA2,GNAS,EEF1A1,CST3,PPIA,H3-3B,B2M,RPS9,MACROH2A1,HLA-C,PGAM1…
	GO:0022626	cytosolic ribosome	5.12442e-40	5.12442e-40	1	RPS19,RPS27,RPS14,RPS18,RPS2,RPS15,RPL10,RPL27A,RPS23,RPL41,RPL15,RPS26,RPS16,RPL37A,RPL35A,RPS3A,RPL19,RPS29,RPL14,RPL32,RPL31,RPL18A,RPS21,RPS13,RPL5,RPL26,RPL29,RPS12,RPL10A,RPS27A,RPS8,RPS15A,EEF1A1,RPL7A,RPS9,RPL12,RPLP0,RPS25,RPL36AL,RPS17,RPL36A,RPL18,RPSA
	GO:0070062	extracellular exosome	1.89108e-39	1.89108e-39	1	FTL,RPS19,SPP1,LYZ,CD74,HLA-A,GAPDH,VIM,HLA-B,RPS14,YBX1,CD14,S100A10,S100A11,RPS18,RPS2,ATP1A1,ACTB,FTH1,IL1RN,FBP1,TPT1,SOD2,CTSZ,ENO1,MIF,DBI,RPS26,CD63,RPS16,RPL37A,RPL35A,CD44,RPS3A,LCP1,CTSH,RPS29,RPL14,S100A6,CHI3L1,RPL31,LDHA,H4C3,PSMB9,RPS13,CSTB,RPL5,CLIC1,HNRNPK,RPL26,LGALS3,RPL10A,PSME1,LSP1,RPS27A,RPS8,ITGB2,RPS15A,GPX4,ANXA2,GNAS,EEF1A1,CST3,PPIA,H3-3B,B2M,RPS9,MACROH2A1,HLA-C,PGAM1…
	GO:0044391	ribosomal subunit	1.42789e-34	1.42789e-34	1	RPS19,RPS27,RPS14,RPS18,RPS2,RPS15,MRPS6,RPL10,RPL27A,RPS23,RPL41,RPL15,RPS26,RPS16,RPL37A,RPL35A,RPS3A,RPL19,RPS29,RPL14,RPL32,RPL31,RPL18A,RPS21,RPS13,RPL5,RPL26,RPL29,RPS12,RPL10A,RPS27A,RPS8,RPS15A,MRPL41,RPL7A,RPS9,RPL12,RPLP0,RPS25,RPL36AL,MRPS10,RPS17,RPL36A,RPL18,RPSA,MRPS16,MRPS5
	GO:0031982	vesicle	5.16515e-34	5.16515e-34	1	FTL,RPS19,SRGN,SPP1,LYZ,CD74,HLA-A,GAPDH,VIM,TMSB4X,HLA-B,RPS14,YBX1,TYROBP,CD14,S100A10,CALM2,S100A11,RPS18,RPS2,ATP1A1,ACTB,FTH1,IL1RN,FBP1,TPT1,SOD2,CTSZ,ENO1,MIF,DBI,RPS26,CD63,HLA-DPB1,RPS16,RPL37A,RPL35A,CD44,RPS3A,SRP14,LCP1,CTSH,RPS29,RPL14,HLA-DPA1,S100A6,CHI3L1,RPL31,LDHA,H4C3,PSMB9,RPS13,IL1B,CSTB,RPL5,CLIC1,HNRNPK,RPL26,LGALS3,RPL10A,PSME1,LSP1,RPS27A,RPS8,ITGB2,RPS15A,GPX4,CYBB,ANXA2…
	GO:0002181	cytoplasmic translation	2.3624e-33	2.3624e-33	1	RPS19,RPS27,RPS14,YBX1,RPS18,RPS2,RPS15,RPL10,RPL27A,RPS23,RPL41,RPL15,RPS26,RPS16,RPL37A,RPL35A,RPS3A,RPL19,RPS29,RPL14,RPL32,RPL31,RPL18A,RPS21,RPS13,RPL5,RPL26,RPL29,RPS12,RPL10A,RPS27A,RPS8,RPS15A,RPL7A,RPS9,RPL12,RPLP0,RPS25,HNRNPD,RPS17,RPL36A,RPL18,RPSA,SH3BGRL
	GO:0005737	cytoplasm	5.65307e-33	5.65307e-33	1	MT-CO1,FTL,RPS19,SRGN,SPP1,LYZ,CD74,MT-CO3,HLA-A,GAPDH,VIM,SERF2,TMSB10,TMSB4X,RPS27,HLA-B,RPS14,MT-ND4,MT-CO2,YBX1,MT-ATP6,TYROBP,CD14,S100A10,CALM2,S100A11,SLC5A3,MT-CYB,RPS18,SAT1,RPS2,RPS15,ATP1A1,MRPS6,ACTB,RPL10,RPL27A,FTH1,RPS23,RPL41,IL1RN,RPL15,FBP1,TPT1,SOD2,CTSZ,NDUFB2,ENO1,MIF,MT-ND5,DBI,RPS26,ATP5MG,CD63,PTPRE,MT-ND6,HLA-DPB1,RPS16,RPL37A,RPL35A,CD44,RPS3A,SRP14,LCP1,RPL19,CTSH,RPS29…
	KEGG:03010	Ribosome	4.27184e-30	4.27184e-30	1	RPS19,RPS27,RPS14,RPS18,RPS2,RPS15,MRPS6,RPL10,RPL27A,RPS23,RPL41,RPL15,RPS26,RPS16,RPL37A,RPL35A,RPS3A,RPL19,RPS29,RPL14,RPL32,RPL31,RPL18A,RPS21,RPS13,RPL5,RPL26,RPL29,RPS12,RPL10A,RPS27A,RPS8,RPS15A,RPL7A,RPS9,RPL12,RPLP0,RPS25,RPL36AL,MRPS10,RPS17,RPL36A,RPL18,RPSA,MRPS16,MRPS5
	GO:0005615	extracellular space	3.93733e-26	3.93733e-26	1	FTL,RPS19,SRGN,SPP1,LYZ,CD74,HLA-A,GAPDH,VIM,HLA-B,RPS14,YBX1,CD14,S100A10,S100A11,RPS18,RPS2,ATP1A1,ACTB,FTH1,IL1RN,FBP1,TPT1,SOD2,CTSZ,ENO1,MIF,DBI,RPS26,CD63,RPS16,RPL37A,RPL35A,CD44,RPS3A,LCP1,CTSH,CXCL8,RPS29,RPL14,S100A6,CHI3L1,RPL31,LDHA,H4C3,PSMB9,RPS13,IL1B,CSTB,RPL5,CLIC1,HNRNPK,RPL26,LGALS3,RPL10A,PSME1,LSP1,RPS27A,RPS8,ITGB2,RPS15A,GPX4,ANXA2,GNAS,EEF1A1,CST3,PPIA,H3-3B,B2M,RPS9,MACRO…
	GO:0006412	translation	7.69335e-24	7.69335e-24	1	RPS19,GAPDH,RPS27,RPS14,YBX1,RPS18,RPS2,RPS15,MRPS6,RPL10,RPL27A,RPS23,RPL41,RPL15,RPS26,RPS16,RPL37A,RPL35A,RPS3A,RPL19,RPS29,RPL14,RPL32,RPL31,RPL18A,RPS21,RPS13,RPL5,RPL26,RPL29,PAIP2,RPS12,RPL10A,RPS27A,CYP1B1,RPS8,RPS15A,ELOB,EEF1A1,EIF1,MRPL41,RPL7A,RPS9,RPL12,RPLP0,DNAJC3,BZW1,RPS6KA3,RPS25,RPL36AL,MRPS10,ZFP36L2,HNRNPD,RPS17,RPL36A,SELENOW,CYFIP1,ZCCHC4,RPL18,SECISBP2,RPSA,MRPS16,CIRBP,TR…
	KEGG:05171	Coronavirus disease - COVID-19	1.44734e-22	1.44734e-22	1	RPS19,RPS27,RPS14,RPS18,RPS2,RPS15,RPL10,RPL27A,RPS23,RPL41,RPL15,RPS26,RPS16,RPL37A,RPL35A,RPS3A,RPL19,CXCL8,RPS29,RPL14,RPL32,RPL31,RPL18A,RPS21,RPS13,IL1B,RPL5,RPL26,RPL29,RPS12,RPL10A,RPS27A,RPS8,RPS15A,CYBB,RPL7A,RPS9,RPL12,RPLP0,RPS25,JUN,RPL36AL,RPS17,RPL36A,RPL18,RPSA,STAT3
	GO:0005925	focal adhesion	3.78569e-22	3.78569e-22	1	RPS19,VIM,RPS14,RPS18,RPS2,RPS15,ACTB,RPS16,RPL37A,CD44,RPS3A,LCP1,RPL19,RPS29,RPL31,RPS13,RPL5,HNRNPK,RPL10A,RPS8,ITGB2,PPIA,B2M,RPL7A,RPS9,RPL12,PTPRC,CD81,RPLP0,FLT1,YWHAE,SDCBP,ZYX,ARHGAP26,ICAM1,RPS17,PTPRA,HSPA1A,NUMB,CYFIP1,TPM4,RPL18,IGF2R,RND3,CBL,CD46,CHP1,APBB1IP,SNAP23,ARPC3,PRKAR2A
	GO:0022627	cytosolic small ribosomal subunit	8.74317e-22	8.74317e-22	1	RPS19,RPS27,RPS14,RPS18,RPS2,RPS15,RPS23,RPS26,RPS16,RPS3A,RPS29,RPS21,RPS13,RPS12,RPS27A,RPS8,RPS15A,RPS9,RPS25,RPS17,RPSA
	GO:0030055	cell-substrate junction	1.1197e-21	1.1197e-21	1	RPS19,VIM,RPS14,RPS18,RPS2,RPS15,ACTB,RPS16,RPL37A,CD44,RPS3A,LCP1,RPL19,RPS29,RPL31,RPS13,RPL5,HNRNPK,RPL10A,RPS8,ITGB2,PPIA,B2M,RPL7A,RPS9,RPL12,PTPRC,CD81,RPLP0,FLT1,YWHAE,SDCBP,ZYX,ARHGAP26,ICAM1,RPS17,PTPRA,HSPA1A,NUMB,CYFIP1,TPM4,RPL18,IGF2R,RND3,CBL,CD46,CHP1,APBB1IP,SNAP23,ARPC3,PRKAR2A
	GO:0006119	oxidative phosphorylation	1.62668e-21	1.62668e-21	1	MT-CO1,MT-CO3,MT-ND4,MT-CO2,MT-ATP6,MT-CYB,NDUFB2,MT-ND5,ATP5MG,MT-ND6,MT-ND2,COX4I1,UQCR11,MT-ND1,COX7C,UQCRQ,UQCR10,NDUFA1,MACROH2A1,COX5B,NDUFB9,COX7A2,COX6A1,NDUFB1,COX6C,COX8A,ATP5MF,ATP5PB,COX7A1,NDUFV2,ATP5F1B,CYC1,NDUFA2
	GO:0005576	extracellular region	2.22972e-21	2.22972e-21	1	FTL,RPS19,SRGN,SPP1,LYZ,CD74,HLA-A,GAPDH,VIM,TMSB4X,HLA-B,RPS14,YBX1,CD14,S100A10,S100A11,RPS18,RPS2,ATP1A1,ACTB,FTH1,IL1RN,FBP1,TPT1,SOD2,CTSZ,ENO1,MIF,DBI,RPS26,CD63,RPS16,RPL37A,RPL35A,CD52,CD44,RPS3A,SRP14,LCP1,CTSH,CXCL8,RPS29,RPL14,S100A6,CHI3L1,RPL31,LDHA,H4C3,PSMB9,RPS13,IL1B,CSTB,RPL5,CLIC1,HNRNPK,RPL26,LGALS3,RPL10A,PSME1,LSP1,RPS27A,RPS8,ITGB2,RPS15A,GPX4,ANXA2,GNAS,EEF1A1,CST3,PPIA,H3…
	GO:0009060	aerobic respiration	3.08694e-21	3.08694e-21	1	MT-CO1,MT-CO3,MT-ND4,MT-CO2,MT-ATP6,MT-CYB,NDUFB2,MT-ND5,ATP5MG,MT-ND6,MT-ND2,COX4I1,UQCR11,MT-ND1,COX7C,UQCRQ,UQCR10,NDUFA1,MACROH2A1,COX5B,NDUFB9,COX7A2,COX6A1,NDUFB1,COX6C,COX8A,BNIP3,ATP5MF,ATP5PB,COX7A1,NDUFV2,NOP53,ATP5F1B,CYC1,NDUFA2,BLOC1S1,MDH2
	GO:0045333	cellular respiration	8.18622e-21	8.18622e-21	1	MT-CO1,MT-CO3,MT-ND4,MT-CO2,MT-ATP6,MT-CYB,SOD2,NDUFB2,MT-ND5,ATP5MG,MT-ND6,MT-ND2,COX4I1,UQCR11,MT-ND1,COX7C,UQCRQ,UQCR10,NDUFA1,MACROH2A1,COX5B,NDUFB9,COX7A2,COX6A1,NDUFB1,COX6C,COX8A,BNIP3,ATP5MF,ATP5PB,COX7A1,NDUFV2,NOP53,ATP5F1B,CYC1,NDUFA2,PRELID1,TRAP1,BLOC1S1,MDH2
	GO:0015935	small ribosomal subunit	8.73944e-21	8.73944e-21	1	RPS19,RPS27,RPS14,RPS18,RPS2,RPS15,MRPS6,RPS23,RPS26,RPS16,RPS3A,RPS29,RPS21,RPS13,RPS12,RPS27A,RPS8,RPS15A,RPS9,RPS25,MRPS10,RPS17,RPSA,MRPS16,MRPS5
	GO:0019646	aerobic electron transport chain	2.02864e-20	2.02864e-20	1	MT-CO1,MT-CO3,MT-ND4,MT-CO2,MT-CYB,NDUFB2,MT-ND5,MT-ND6,MT-ND2,COX4I1,UQCR11,MT-ND1,COX7C,UQCRQ,UQCR10,NDUFA1,COX5B,NDUFB9,COX7A2,COX6A1,NDUFB1,COX6C,COX8A,COX7A1,NDUFV2,CYC1,NDUFA2
	GO:0006091	generation of precursor metabolites and energy	2.577e-20	2.577e-20	1	MT-CO1,MT-CO3,GAPDH,MT-ND4,MT-CO2,MT-ATP6,MT-CYB,FBP1,SOD2,NDUFB2,ENO1,MT-ND5,ATP5MG,MT-ND6,MT-ND2,LDHA,COX4I1,UQCR11,MT-ND1,COX7C,UQCRQ,UQCR10,CYBB,NDUFA1,MACROH2A1,COX5B,PGAM1,NDUFB9,COX7A2,COX6A1,NDUFB1,COX6C,LIPA,COX8A,BNIP3,CXXC5,ATP5MF,ATP5PB,COX7A1,NDUFV2,NOP53,STEAP4,ATP5F1B,CYC1,NDUFA2,AKR1B1,SLC2A6,PRELID1,DDIT4,TRAP1,NCF2,BLOC1S1,STAT3,POR,MDH2
	GO:0043227	membrane-bounded organelle	1.93398e-19	1.93398e-19	1	MT-CO1,FTL,RPS19,SRGN,SPP1,LYZ,CD74,MT-CO3,HLA-A,GAPDH,VIM,SERF2,TMSB4X,RPS27,HLA-B,RPS14,MT-ND4,MT-CO2,YBX1,MT-ATP6,TYROBP,CD14,S100A10,CALM2,S100A11,MT-CYB,RPS18,C15ORF48,RPS2,RPS15,ATP1A1,MRPS6,ACTB,RPL10,RPL27A,FTH1,RPS23,RPL41,IL1RN,RPL15,FBP1,TPT1,SOD2,CTSZ,NDUFB2,ENO1,MIF,MT-ND5,DBI,RPS26,ATP5MG,CD63,PTPRE,MT-ND6,HLA-DPB1,RPS16,RPL37A,RPL35A,CD52,CD44,RPS3A,SRP14,LCP1,RPL19,CTSH,RPS29,RPL1…
	GO:0042775	mitochondrial ATP synthesis coupled electron transport	2.40704e-19	2.40704e-19	1	MT-CO1,MT-CO3,MT-ND4,MT-CO2,MT-CYB,NDUFB2,MT-ND5,MT-ND6,MT-ND2,COX4I1,UQCR11,MT-ND1,COX7C,UQCRQ,UQCR10,NDUFA1,COX5B,NDUFB9,COX7A2,COX6A1,NDUFB1,COX6C,COX8A,COX7A1,NDUFV2,CYC1,NDUFA2
	GO:0042773	ATP synthesis coupled electron transport	2.40704e-19	2.40704e-19	1	MT-CO1,MT-CO3,MT-ND4,MT-CO2,MT-CYB,NDUFB2,MT-ND5,MT-ND6,MT-ND2,COX4I1,UQCR11,MT-ND1,COX7C,UQCRQ,UQCR10,NDUFA1,COX5B,NDUFB9,COX7A2,COX6A1,NDUFB1,COX6C,COX8A,COX7A1,NDUFV2,CYC1,NDUFA2
	GO:0022625	cytosolic large ribosomal subunit	7.25093e-19	7.25093e-19	1	RPL10,RPL27A,RPL41,RPL15,RPL37A,RPL35A,RPL19,RPL14,RPL32,RPL31,RPL18A,RPL5,RPL26,RPL29,RPL10A,RPL7A,RPL12,RPLP0,RPL36AL,RPL36A,RPL18
	GO:0022900	electron transport chain	7.74885e-19	7.74885e-19	1	MT-CO1,MT-CO3,MT-ND4,MT-CO2,MT-CYB,SOD2,NDUFB2,MT-ND5,MT-ND6,MT-ND2,COX4I1,UQCR11,MT-ND1,COX7C,UQCRQ,UQCR10,CYBB,NDUFA1,COX5B,NDUFB9,COX7A2,COX6A1,NDUFB1,COX6C,COX8A,COX7A1,NDUFV2,STEAP4,CYC1,NDUFA2,AKR1B1,NCF2,POR
	KEGG:00190	Oxidative phosphorylation	3.74338e-18	3.74338e-18	1	MT-CO1,MT-CO3,MT-ND4,MT-CO2,MT-ATP6,MT-CYB,NDUFB2,MT-ND5,ATP5MG,MT-ND6,MT-ND2,COX4I1,UQCR11,MT-ND1,COX7C,UQCRQ,UQCR10,NDUFA1,COX5B,NDUFB9,COX7A2,COX6A1,NDUFB1,COX6C,COX8A,ATP6V1F,ATP5MF,ATP5PB,COX7A1,NDUFV2,ATP5F1B,CYC1,NDUFA2
	GO:0022904	respiratory electron transport chain	3.88082e-18	3.88082e-18	1	MT-CO1,MT-CO3,MT-ND4,MT-CO2,MT-CYB,SOD2,NDUFB2,MT-ND5,MT-ND6,MT-ND2,COX4I1,UQCR11,MT-ND1,COX7C,UQCRQ,UQCR10,NDUFA1,COX5B,NDUFB9,COX7A2,COX6A1,NDUFB1,COX6C,COX8A,COX7A1,NDUFV2,CYC1,NDUFA2

## Sheet: Table S9
Table S9. Bi-Ga-Drug enrichment summary for LC5
Relationship	GO.ID	Description	p.Val	FDR	Phenotype	Genes
Bi-Ga-Drug up-enrichment pathway	GO:0042802	identical protein binding	0.00015849	0.00015849	1	HSP90AA1,TXNRD1,NQO1,HSP90AB1,NCL,SFN,FTH1,FTL,EWSR1,NFE2L1,STAT1,BEX3,PSAP,MESD
	GO:0044389	ubiquitin-like protein ligase binding	0.00223923	0.00223923	1	HSP90AA1,HSP90AB1,UBB,RANGAP1,STAT1,UBA52
	GO:0019899	enzyme binding	0.00577472	0.00577472	1	HSP90AA1,HSP90AB1,NCL,SFN,UBB,TPX2,RANGAP1,STAT1,UBA52,ATP6V1G1,PSAP,ATP1B3
	GO:0030235	nitric-oxide synthase regulator activity	0.0113576	0.0113576	1	HSP90AA1,HSP90AB1
	GO:0030911	TPR domain binding	0.0158865	0.0158865	1	HSP90AA1,HSP90AB1
	GO:0031625	ubiquitin protein ligase binding	0.026801	0.026801	1	HSP90AA1,HSP90AB1,UBB,RANGAP1,UBA52
	GO:0008199	ferric iron binding	0.0414595	0.0414595	1	FTH1,FTL
	GO:0141047	molecular tag activity	0.049707	0.049707	1	UBB,UBA52
	GO:0031386	protein tag activity	0.049707	0.049707	1	UBB,UBA52
	GO:1902949	positive regulation of tau-protein kinase activity	0.00328282	0.00328282	1	HSP90AA1,HSP90AB1
	GO:1902947	regulation of tau-protein kinase activity	0.0327439	0.0327439	1	HSP90AA1,HSP90AB1
	GO:0006880	intracellular sequestering of iron ion	0.0490738	0.0490738	1	FTH1,FTL
	GO:1905323	telomerase holoenzyme complex assembly	0.0490738	0.0490738	1	HSP90AA1,HSP90AB1
	GO:0070062	extracellular exosome	0.00016787	0.00016787	1	HSP90AA1,TXNRD1,HSP90AB1,NCL,SFN,FTH1,UBB,FTL,H2AJ,UBA52,ATP6V1G1,PSAP,ATP1B3
	GO:1903561	extracellular vesicle	0.000191156	0.000191156	1	HSP90AA1,TXNRD1,HSP90AB1,NCL,SFN,FTH1,UBB,FTL,H2AJ,UBA52,ATP6V1G1,PSAP,ATP1B3
	GO:0065010	extracellular membrane-bounded organelle	0.000192186	0.000192186	1	HSP90AA1,TXNRD1,HSP90AB1,NCL,SFN,FTH1,UBB,FTL,H2AJ,UBA52,ATP6V1G1,PSAP,ATP1B3
	GO:0043230	extracellular organelle	0.000192186	0.000192186	1	HSP90AA1,TXNRD1,HSP90AB1,NCL,SFN,FTH1,UBB,FTL,H2AJ,UBA52,ATP6V1G1,PSAP,ATP1B3
	GO:0090533	cation-transporting ATPase complex	0.00734963	0.00734963	1	ATP6V0B,ATP6V1G1,ATP1B3
	GO:0005764	lysosome	0.0093199	0.0093199	1	HSP90AA1,FTH1,FTL,UBA52,ATP6V0B,ATP6V1G1,PSAP
	GO:0000323	lytic vacuole	0.0093199	0.0093199	1	HSP90AA1,FTH1,FTL,UBA52,ATP6V0B,ATP6V1G1,PSAP
	GO:0098533	ATPase dependent transmembrane transport complex	0.0104104	0.0104104	1	ATP6V0B,ATP6V1G1,ATP1B3
	GO:0044294	dendritic growth cone	0.0121789	0.0121789	1	HSP90AA1,HSP90AB1
	GO:0036477	somatodendritic compartment	0.0186946	0.0186946	1	HSP90AA1,NQO1,HSP90AB1,UBB,TPX2,RANGAP1,STAT1
	GO:0005773	vacuole	0.0192512	0.0192512	1	HSP90AA1,FTH1,FTL,UBA52,ATP6V0B,ATP6V1G1,PSAP
	GO:0005615	extracellular space	0.0235964	0.0235964	1	HSP90AA1,TXNRD1,HSP90AB1,NCL,SFN,FTH1,UBB,FTL,H2AJ,UBA52,ATP6V1G1,PSAP,ATP1B3
	GO:0005829	cytosol	0.0237736	0.0237736	1	HSP90AA1,TXNRD1,NQO1,HSP90AB1,SFN,FTH1,RPL39L,UBB,FTL,TPX2,NFE2L1,RANGAP1,STAT1,UBA52,ATP6V1G1,BEX3,EIF2S2
	GO:0044292	dendrite terminus	0.0306606	0.0306606	1	HSP90AA1,HSP90AB1
	GO:0044754	autolysosome	0.0306606	0.0306606	1	FTH1,FTL
	GO:0031982	vesicle	0.0415666	0.0415666	1	HSP90AA1,TXNRD1,HSP90AB1,NCL,SFN,FTH1,UBB,FTL,H2AJ,UBA52,ATP6V0B,ATP6V1G1,PSAP,ATP1B3
	KEGG:04217	Necroptosis	0.000105129	0.000105129	1	HSP90AA1,HSP90AB1,FTH1,FTL,H2AJ,STAT1
	KEGG:04978	Mineral absorption	0.0262883	0.0262883	1	FTH1,FTL,ATP1B3
Bi-Ga-Drug down-enrichment pathway	GO:0035662	Toll-like receptor 4 binding	0.00251822	0.00251822	1	S100A9,S100A8
	GO:0031490	chromatin DNA binding	0.00380901	0.00380901	1	H1-5,H1-3,XBP1,H1-4
	GO:0031492	nucleosomal DNA binding	0.00439537	0.00439537	1	H1-5,H1-3,H1-4
	GO:0005198	structural molecule activity	0.00808793	0.00808793	1	KRT19,RPL8,H1-5,H1-3,H1-4,RPS12,DSP,RPS18
	GO:0050543	icosatetraenoic acid binding	0.00879459	0.00879459	1	S100A9,S100A8
	GO:0050544	arachidonate binding	0.00879459	0.00879459	1	S100A9,S100A8
	GO:0050542	icosanoid binding	0.0117176	0.0117176	1	S100A9,S100A8
	GO:0050786	RAGE receptor binding	0.0188045	0.0188045	1	S100A9,S100A8
	GO:0003723	RNA binding	0.0224332	0.0224332	1	RPL8,H1-5,H1-3,CAST,SLPI,LGALS3,NUCKS1,H1-4,RPS12,TMSB4X,DSP,RPS18
	GO:0031491	nucleosome binding	0.0237894	0.0237894	1	H1-5,H1-3,H1-4
	GO:0035325	Toll-like receptor binding	0.0325236	0.0325236	1	S100A9,S100A8
	GO:0048306	calcium-dependent protein binding	0.0354286	0.0354286	1	S100A9,S100A6,S100A8
	GO:0070488	neutrophil aggregation	0.0020157	0.0020157	1	S100A9,S100A8
	GO:0032119	sequestering of zinc ion	0.0020157	0.0020157	1	S100A9,S100A8
	GO:0030261	chromosome condensation	0.0271014	0.0271014	1	H1-5,H1-3,H1-4
	GO:0045910	negative regulation of DNA recombination	0.0352871	0.0352871	1	H1-5,H1-3,H1-4
	GO:0097193	intrinsic apoptotic signaling pathway	0.0397474	0.0397474	1	S100A9,S100A8,MUC1,XBP1,CYP1B1
	GO:0035425	autocrine signaling	0.0421823	0.0421823	1	S100A9,S100A8
	GO:1990660	calprotectin complex	0.000218743	0.000218743	1	S100A9,S100A8
	GO:0062023	collagen-containing extracellular matrix	0.0155983	0.0155983	1	S100A9,S100A6,S100A8,SLPI,LGALS3
	GO:0070062	extracellular exosome	0.0431555	0.0431555	1	KRT19,S100A9,S100A6,S100A8,SLPI,LGALS3,MUC1,DSP,RPS18
	GO:1903561	extracellular vesicle	0.0470405	0.0470405	1	KRT19,S100A9,S100A6,S100A8,SLPI,LGALS3,MUC1,DSP,RPS18
	GO:0043230	extracellular organelle	0.0472085	0.0472085	1	KRT19,S100A9,S100A6,S100A8,SLPI,LGALS3,MUC1,DSP,RPS18
	GO:0065010	extracellular membrane-bounded organelle	0.0472085	0.0472085	1	KRT19,S100A9,S100A6,S100A8,SLPI,LGALS3,MUC1,DSP,RPS18
	GO:0043227	membrane-bounded organelle	0.0496158	0.0496158	1	KRT19,S100A9,AGR2,RPL8,PTMA,S100A6,STARD10,H1-5,H1-3,S100A8,CAST,SLPI,LGALS3,MUC1,NUCKS1,XBP1,H1-4,RPS12,TMSB4X,DSP,CYP1B1,NIPSNAP2,RPS18,GNLY
	KEGG:03010	Ribosome	0.049957	0.049957	1	RPL8,RPS12,RPS18

## Sheet: Table S10
Table S10. Reagents and critical kits
Reagent or kit	Source	Catalog No.
Matrigel	Corning Incorporated	354230
Cultrex Organoid Harvesting Solution	R&D systems	3700-100-01
alamarBlue Cell Viability Reagent	Invitrogen	DAL1025
thrombin	Solarbio	T8021-1000U
fibrinogen	Sigma-Aldrich	F3879
4 % PFA	LEAGENE	DF0135
RPMI Medium 1640 basic(1x)	Gibco	8123025
DMEM basic	Gibco	C11995500BT
FBS	Gibco	10099141C
10X RBC Lysis Buffer (Multi-species)	eBioscience	00-4300-54
Lymphoprep	STEMCELL Technologies	07801
TrypLE	Gibco	12605010
Trypsin-EDTA (0.25%)	Gibco	25200056
Calcein-AM/PI Double Stain Kit	YEASEN	40747ES76
BeyoClick EdU Cell Proliferation Kit	Beyotime Biotechnology	C0071S
Dynabeads M-270	Invitrogen	65305
Agencourt AMPure XP Kit	Beckman Coulter	A63881
ssDNA Rapid Quantification Kit, For Qubit	Sangon Biotech	N608302
dsDNA Rapid Quantification Kit, For Qubit	Sangon Biotech	N608301
T4 DNA Ligase	NEBNext	M0202L
HiFi HotStart ReadyMix PCR Kit	Kapa Biosystems	KK2602
USER Enzyme	NEBNext	M5505
Maxima H Minus Reverse Transcriptase	Thermo Scientific	EP0753
RiboLock Rnase	Thermo Scientific	EO0384
dNTP mix	Thermo Scientific	R1121
NEBNext multiplex oligos for illumina	NEBNext	E7335S
Ultra II DNA Library Prep Kit	NEBNext	E7645S
ProtoScript II First Strand cDNA Synthesis Kit	NEBNext	E6560L
DEPC water	Invitrogen	AM9915G
PBS	Gibco	8123044
Ethanol absolute	Sangon Biotech	A500737-0500
DSPE-PEG2000	Tanshtech	80010201-2000
DSPE-PEG-FITC	Tanshtech	80031401-2000
Calreticulin (D3E6) Rabbit Monoclonal Antibody (PE Conjugate)	CST	19780T
Human/Mouse HMGB1 ELISA Kit	proteintech	KE00343
LIVE/DEAD™ Fixable Near-IR Dead Cell Stain Kit 633	thermo	L34975
RNA Easy Fast Tissue/Cell Kit	TIANGEN	DP451
Evo M-MLV RT Mix Kit	ACCURATE BIOLOGY	AG11728
PowerUp™ SYBR™ Green Master Mix	Thermo Scientific	A25742
Fc Receptor Binding Inhibitor Polyclonal Antibody	eBioscience	14-9161-73
